# Supplementary material for: Combined QTL mapping, GWAS and transcriptomic analysis revealed a candidate gene associated with the timing of spring bud flush in tea plant (Camellia sinensis)
Source: Hortic Res. 2023 Jul 26;10(9):uhad149. doi: 10.1093/hr/uhad149 (PMC10483171; doi:10.1093/hr/uhad149)
Supplement: Web_Material_uhad149 [file web_material_uhad149.zip]

Archive with 1 entries (1 files):
- Supporting information.xlsx
