# Supplementary material for: Combined QTL mapping, GWAS and transcriptomic analysis revealed a candidate gene associated with the timing of spring bud flush in tea plant (Camellia sinensis)
Source: Hortic Res. 2023 Jul 26;10(9):uhad149. doi: 10.1093/hr/uhad149 (PMC10483171; doi:10.1093/hr/uhad149)
Supplement: Web_Material_uhad149 [file web_material_uhad149.zip › Supporting information.xlsx]

## Sheet: Table S1
Table S1 The information and phenotypic values of ‘YS’ × ‘BY’ F1 population used for QTL mapping in two years.
F1 name	Phenotype of Year-10		Phenotype of Year-11
	Date	Trait value	Date	Trait value
1	2010-04-04	30	2011-03-30	26
3	*	*	2011-04-12	39
4	2010-04-06	32	2011-04-03	30
5	2010-04-07	33	2011-04-12	39
8	2010-03-31	26	2011-04-07	34
9	2010-03-31	26	2011-04-01	28
10	2010-04-02	28	2011-04-01	28
11	2010-03-31	26	2011-03-24	20
12	2010-03-31	26	2011-04-01	28
13	2010-04-02	28	2011-04-12	39
14	2010-03-23	18	2011-03-16	12
15	2010-04-06	32	2011-03-30	26
16	2010-03-31	26	2011-04-12	39
17	2010-03-31	26	2011-04-01	28
18	*	*	2011-04-07	34
19	2010-03-23	18	2011-03-20	16
20	2010-03-26	21	2011-03-30	26
21	2010-03-31	26	2011-03-30	26
24	2010-03-31	26	2011-03-27	23
25	2010-04-02	28	2011-03-22	18
26	2010-03-26	21	2011-03-22	18
28	2010-04-02	28	2011-03-24	20
29	2010-04-02	28	2011-03-24	20
30	2010-04-02	28	2011-03-30	26
34	2010-04-02	28	2011-03-30	26
35	2010-03-31	26	2011-04-01	28
36	2010-04-06	32	2011-04-01	28
37	2010-03-31	26	2011-03-25	21
38	2010-03-23	18	2011-03-22	18
39	2010-03-23	18	2011-03-28	24
40	2010-03-23	18	2011-03-16	12
41	2010-04-02	28	2011-03-28	24
42	2010-04-04	30	2011-04-01	28
44	2010-03-26	21	2011-03-30	26
45	2010-03-31	26	2011-04-03	30
46	2010-04-04	30	2011-04-03	30
48	2010-04-02	28	2011-03-28	24
50	2010-04-04	30	2011-03-30	26
55	2010-03-17	12	2011-03-22	18
56	2010-04-02	28	*	*
57	2010-04-02	28	2011-03-28	24
58	2010-04-02	28	2011-04-01	28
59	2010-03-12	7	2011-03-16	12
62	2010-03-23	18	2011-03-25	21
66	2010-03-26	21	2011-03-27	23
71	2010-03-31	26	2011-03-30	26
72	2010-03-31	18	2011-03-24	20
73	2010-03-23	18	2011-04-03	30
74	2010-03-26	21	2011-04-01	28
75	2010-04-06	32	*	*
77	2010-03-15	10	2011-03-27	23
79	2010-03-12	7	2011-03-22	18
80	2010-03-26	21	2011-04-12	39
82	2010-03-31	26	2011-03-25	21
83	2010-04-02	28	2011-03-22	18
84	2010-03-23	18	2011-03-22	18
85	2010-03-23	18	2011-03-28	24
86	2010-03-12	7	2011-03-20	16
87	2010-03-26	21	2011-03-27	23
88	2010-04-02	28	2011-03-24	20
89	2010-03-31	26	2011-04-01	28
90	2010-03-17	12	2011-03-20	16
91	2010-04-04	30	2011-04-03	30
93	2010-04-02	28	2011-04-12	39
94	2010-04-02	28	2011-03-20	16
95	2010-04-02	28	2011-04-03	30
96	2010-03-31	26	2011-03-30	26
97	2010-03-17	12	2011-03-16	12
98	2010-03-26	21	2011-03-22	18
99	2010-03-23	18	2011-03-22	18
100	2010-04-06	32	2011-03-30	26
101	2010-03-12	7	2011-03-24	20
102	2010-04-07	33	2011-04-12	39
104	*	*	*	*
105	2010-03-23	18	2011-03-24	20
106	2010-03-31	26	2011-03-22	18
108	2010-04-07	33	2011-04-05	32
109	2010-03-23	18	2011-03-24	20
110	2010-03-17	12	2011-03-17	13
111	2010-04-02	28	2011-03-22	18
113	*	*	2011-03-16	12
115	2010-03-23	18	2011-03-20	16
116	2010-03-23	18	2011-03-22	18
121	2010-03-17	12	2011-04-01	28
123	2010-03-26	21	2011-03-27	23
124	2010-03-17	12	2011-04-01	28
125	2010-03-17	12	2011-03-17	13
128	2010-03-23	18	2011-03-27	23
131	2010-03-17	12	2011-03-24	20
132	2010-03-17	12	2011-04-01	28
133	2010-03-23	18	2011-03-24	20
135	2010-03-31	26	2011-03-30	26
136	2010-04-02	28	2011-03-22	18
137	2010-04-02	28	2011-04-09	36
139	2010-03-23	18	2011-03-22	18
140	*	*	2011-03-22	18
142	2010-03-23	18	2011-03-30	26
143	2010-03-31	26	2011-04-03	30
145	2010-03-23	18	2011-04-01	28
146	2010-03-23	18	2011-03-22	18
149	*	*	2011-03-27	23
151	2010-04-02	28	2011-04-03	30
152	2010-03-23	18	2011-03-27	23
153	*	*	2011-03-24	20
154	2010-03-23	18	2011-03-30	26
155	2010-03-17	12	2011-03-22	18
156	2010-03-23	18	2011-03-14	10
157	2010-03-31	26	2011-03-24	20
158	*	*	2011-03-22	18
159	2010-03-31	26	2011-04-01	28
160	2010-03-23	18	2011-03-20	16
161	2010-03-31	26	2011-03-30	26
162	2010-03-31	26	2011-04-07	34
165	2010-03-17	12	2011-03-27	23
167	2010-03-17	12	2011-03-22	18
168	2010-03-17	12	2011-03-24	20
169	2010-03-31	26	*	*
170	2010-03-23	18	2011-04-01	28
172	2010-03-26	21	2011-04-01	28
174	2010-03-23	18	2011-04-01	28
175	2010-04-02	28	2011-03-30	26
176	2010-03-23	18	2011-03-25	21
178	2010-03-17	12	2011-03-18	14
180	2010-03-23	18	2011-04-01	28
181	2010-03-12	7	2011-03-11	7
182	2010-03-31	26	2011-03-28	24
184	2010-03-23	18	2011-03-20	16
185	2010-03-31	26	2011-03-24	20
187	2010-04-02	28	2011-03-30	26
189	2010-03-26	21	2011-04-05	32
190	2010-04-07	33	*	*
191	2010-04-02	28	2011-04-09	36
192	2010-03-17	12	2011-03-14	10
193	2010-04-02	28	2011-04-01	28
194	2010-03-17	12	2011-03-24	20
195	2010-03-23	18	2011-03-30	26
196	2010-03-31	26	2011-03-25	21
197	2010-03-26	21	2011-03-16	12
198	2010-03-26	21	2011-03-24	20
199	2010-03-26	21	2011-03-18	14
200	2010-03-17	12	2011-03-18	14
201	2010-04-04	30	2011-03-24	20
202	2010-03-17	12	2011-03-24	20
203	2010-03-23	18	2011-03-24	20
206	2010-03-31	26	2011-04-01	28
207	2010-03-31	26	2011-04-07	34
208	2010-03-23	18	2011-03-18	14
210	2010-03-23	18	2011-03-11	7
211	2010-03-31	26	2011-03-22	18
212	2010-03-31	26	2011-03-25	21
213	2010-04-02	28	2011-04-03	30
215	2010-04-02	28	2011-03-16	12
216	2010-03-23	18	2011-03-24	20
217	2010-03-23	18	2011-03-30	26
218	2010-03-23	18	2011-03-25	21
219	2010-03-23	18	2011-03-16	12
220	2010-03-31	26	2011-03-22	18
221	2010-03-31	26	2011-03-27	23
223	2010-03-23	18	2011-03-16	12
224	2010-03-23	18	2011-03-24	20
225	2010-04-02	28	2011-04-01	28
226	2010-03-15	10	2011-03-22	18
227	2010-03-23	18	2011-03-28	24
228	2010-03-23	18	2011-04-03	30
229	2010-03-23	18	2011-03-27	23
230	2010-03-23	18	2011-03-30	26
231	2010-03-12	7	2011-03-14	10
232	2010-03-23	18	2011-03-18	14
233	2010-03-23	18	2011-03-20	16
235	2010-03-12	7	2011-03-20	16
237	2010-03-26	21	2011-03-17	13
238	2010-04-02	28	2011-03-24	20
239	2010-03-31	26	2011-03-24	20
240	2010-03-31	26	2011-03-16	12
241	2010-04-04	30	2011-04-07	34
243	2010-03-12	7	2011-03-11	7
244	2010-03-12	7	2011-03-16	12
246	2010-03-23	18	2011-03-16	12
247	2010-03-31	26	2011-03-30	26
249	2010-03-31	26	2011-04-01	28
250	2010-03-17	12	2011-03-28	24
252	2010-03-17	12	2011-03-14	10
253	*	*	2011-04-03	30

## Sheet: Table S2
Table S2 The genotype of ‘YS’ × ‘BY’ F1 population used for QTL mapping.
Locus	Segregation type	Genotype of F1 progenies
		1	3	4	5	8	9	10	11	12	13	14	15	16	17	18	19	20	21	24	25	26	28	29	30	34	35	36	37	38	39	40	41	42	44	45	46	48	50	55	56	57	58	59	62	66	71	72	73
TM047	<efxeg>	eg	--	ee	ef	fg	ef	ef	ef	fg	--	ef	ef	eg	eg	fg	ef	eg	fg	fg	eg	fg	ee	ee	eg	eg	fg	fg	fg	fg	eg	ef	eg	ee	fg	fg	ee	ef	eg	ee	ef	ef	ef	ee	fg	ef	ee	ef	ee
TM051	<hkxhk>	kk	hk	kk	hk	kk	kk	kk	kk	kk	kk	kk	kk	hk	kk	hk	kk	hh	hh	kk	hk	hh	hk	kk	kk	hk	hh	kk	hk	kk	hk	kk	kk	kk	kk	kk	kk	kk	kk	hh	kk	kk	hk	hh	hk	kk	hh	kk	hk
TM055	<hkxhk>	hk	hk	hk	hk	hk	hh	kk	kk	hh	hh	hk	kk	hh	kk	kk	hk	hh	kk	hk	hh	hk	hh	kk	kk	hh	hk	kk	hk	kk	hh	kk	hk	hh	hk	hk	kk	hk	kk	hk	kk	hk	hk	hh	hh	hk	hk	kk	hk
TM056	<hkxhk>	hk	hk	hk	hk	hk	hk	hh	hh	--	hh	hk	hh	hh	kk	hk	hh	kk	hh	hk	hk	hk	kk	hk	hk	hh	hh	--	kk	hk	hk	hk	hh	hk	hk	kk	hk	kk	hk	--	kk	kk	hk	kk	kk	hh	hk	hk	hk
TM062	<efxeg>	fg	ef	eg	eg	ef	eg	ee	ee	ee	fg	ef	ef	fg	fg	ee	eg	eg	ee	ef	fg	ee	eg	fg	ee	eg	eg	ee	eg	eg	fg	eg	ef	fg	ef	ef	fg	ef	ee	eg	eg	ee	ee	ef	fg	ef	fg	ef	ee
TM067	<hkxhk>	--	hk	hh	hh	hk	hh	hh	hh	kk	hh	hk	kk	hk	hh	hk	hh	hk	hk	hk	hh	hh	hh	hh	hh	hk	hk	hk	--	hk	hk	hk	hk	kk	hk	hh	kk	--	kk	hk	hh	kk	kk	hk	hh	hh	hk	hh	hk
TM068	<lmxll>	ll	ll	lm	lm	ll	lm	lm	ll	ll	lm	lm	ll	ll	lm	lm	ll	ll	lm	ll	lm	lm	ll	lm	lm	lm	ll	lm	ll	lm	ll	ll	ll	ll	lm	lm	ll	lm	ll	lm	lm	ll	ll	ll	lm	lm	lm	lm	ll
TM069	<efxeg>	ee	fg	ef	ef	ef	ef	ee	ee	ef	eg	fg	ef	eg	fg	ef	ef	ee	ee	fg	ee	fg	ef	--	ee	ee	eg	eg	--	ee	ee	ee	ef	fg	ee	ef	fg	eg	--	ee	fg	fg	ee	ef	fg	ee	ef	eg	ef
TM070	<efxeg>	ef	fg	ee	ef	ef	ee	fg	ee	ee	fg	fg	ef	eg	fg	eg	fg	ee	ee	fg	ee	ef	ef	fg	ee	ee	eg	eg	ef	eg	eg	ee	fg	fg	ee	ef	eg	fg	ee	eg	eg	ee	ee	ef	ef	fg	ef	fg	ef
TM085	<nnxnp>	nn	nn	np	nn	nn	nn	nn	nn	nn	nn	nn	nn	nn	np	nn	nn	np	--	nn	np	np	nn	np	np	np	np	nn	np	nn	nn	np	nn	np	np	nn	nn	nn	nn	nn	nn	np	np	nn	nn	np	np	nn	np
TM102	<hkxhk>	--	hk	hk	hk	hk	hk	hh	hh	hk	hk	hk	hh	kk	kk	hh	hk	hk	hh	hk	kk	hh	hk	kk	hh	hk	hk	hh	hk	hk	kk	hk	hk	kk	hk	hk	kk	hk	hh	hk	hk	hh	hh	hk	kk	hk	kk	hk	hh
TM105	<efxeg>	ee	fg	ef	ef	ef	ef	ee	ee	ef	eg	eg	ef	--	fg	--	eg	ee	ee	fg	ef	fg	ef	eg	ee	ee	eg	eg	ee	ee	ee	ee	ef	ef	eg	fg	fg	eg	ef	ee	fg	fg	ef	ef	fg	ee	ef	eg	ef
TM107	<nnxnp>	np	nn	np	np	nn	np	nn	nn	nn	nn	nn	nn	np	np	np	np	np	nn	nn	np	nn	np	np	nn	np	np	nn	np	np	np	np	nn	np	nn	nn	np	nn	nn	np	np	nn	nn	nn	np	nn	np	nn	nn
TM118	<nnxnp>	nn	np	nn	np	nn	nn	--	nn	nn	nn	nn	nn	np	nn	np	nn	np	np	nn	np	np	np	nn	nn	np	np	nn	np	np	np	nn	nn	nn	nn	nn	nn	nn	nn	np	nn	nn	np	np	np	nn	np	nn	np
TM127	<hkxhk>	hh	hh	hk	hh	hk	hk	hk	hk	hk	hk	kk	hh	hk	kk	hk	hk	hh	hk	hk	hh	hk	hh	kk	hk	kk	kk	hk	hk	kk	hk	kk	hk	hh	kk	kk	kk	hh	hh	hk	hh	hh	hh	hh	hk	hh	kk	hk	hh
TM131	<nnxnp>	nn	np	np	np	np	nn	nn	nn	np	np	np	nn	nn	np	nn	np	nn	np	np	nn	np	nn	np	--	nn	np	nn	np	nn	nn	np	nn	nn	nn	np	np	nn	nn	np	nn	np	nn	np	nn	nn	nn	nn	np
TM132	<efxeg>	eg	eg	ee	eg	fg	ee	fg	ef	eg	eg	fg	ef	fg	ef	fg	ee	eg	fg	ee	ef	ef	ef	eg	fg	ef	fg	ef	fg	ee	ee	eg	ee	eg	ee	fg	ee	ef	fg	fg	eg	fg	eg	fg	eg	fg	fg	ef	ef
TM136	<nnxnp>	nn	np	nn	np	np	nn	nn	nn	nn	nn	nn	nn	np	nn	np	nn	np	np	nn	np	np	np	nn	nn	np	np	nn	np	nn	np	np	nn	nn	nn	nn	nn	nn	nn	np	nn	nn	np	np	np	nn	np	nn	np
TM138	<nnxnp>	nn	nn	nn	np	np	nn	nn	nn	np	np	np	np	nn	np	nn	np	nn	np	np	nn	nn	nn	np	np	nn	np	np	np	np	nn	np	nn	nn	nn	np	np	nn	nn	np	nn	nn	nn	nn	nn	nn	nn	nn	np
TM143	<nnxnp>	nn	np	np	np	nn	np	nn	np	nn	nn	nn	np	np	nn	np	nn	np	nn	nn	nn	np	nn	nn	np	np	np	np	np	np	np	nn	nn	np	nn	nn	nn	nn	nn	np	nn	nn	np	np	np	np	np	nn	nn
TM144	<lmxll>	ll	lm	ll	ll	ll	ll	ll	lm	ll	ll	lm	lm	lm	lm	ll	lm	lm	lm	ll	ll	lm	ll	lm	ll	ll	lm	lm	lm	ll	lm	lm	ll	lm	ll	ll	ll	ll	ll	lm	lm	ll	lm	ll	ll	lm	lm	lm	lm
TM145	<nnxnp>	nn	np	nn	np	np	nn	nn	nn	--	nn	nn	nn	np	nn	np	nn	np	np	nn	np	np	np	nn	nn	np	np	nn	np	nn	np	np	nn	nn	nn	--	nn	nn	nn	nn	nn	nn	np	np	np	nn	np	nn	np
TM152	<lmxll>	lm	lm	lm	lm	ll	lm	lm	lm	ll	lm	lm	lm	lm	ll	lm	ll	lm	lm	lm	ll	lm	lm	lm	lm	lm	lm	lm	ll	ll	lm	lm	lm	lm	lm	ll	lm	ll	lm	lm	lm	ll	lm	lm	ll	lm	lm	lm	ll
TM154	<efxeg>	ee	fg	ef	ef	ef	ef	ee	ee	ef	fg	fg	ef	eg	fg	eg	eg	ee	ee	fg	ee	ef	ef	eg	ee	ee	eg	eg	ef	ee	ee	ee	ef	fg	ee	ef	fg	eg	ef	ee	fg	ef	ee	--	fg	ee	ef	eg	ef
TM156	<lmxll>	ll	lm	lm	lm	lm	lm	ll	ll	lm	ll	lm	lm	ll	lm	ll	ll	ll	ll	lm	ll	lm	lm	ll	ll	ll	ll	ll	lm	ll	ll	ll	lm	lm	ll	lm	lm	ll	lm	ll	lm	lm	ll	lm	lm	ll	lm	ll	lm
TM157	<nnxnp>	nn	nn	nn	nn	np	np	--	np	nn	np	np	nn	nn	nn	nn	np	nn	--	nn	np	np	nn	np	nn	nn	nn	nn	nn	nn	nn	np	nn	nn	np	np	nn	nn	np	np	np	nn	nn	nn	nn	np	nn	np	nn
TM160	<hkxhk>	hh	hh	hh	hh	--	hk	kk	hh	hh	hh	hk	hk	hk	kk	kk	kk	hk	hh	hk	kk	hh	hk	hk	hk	hh	kk	kk	kk	kk	kk	hk	kk	hk	hk	hh	hh	hk	hk	hh	hh	hk	hh	hh	hk	hk	hh	hk	hk
TM162	<efxeg>	ee	fg	ee	ef	ef	eg	ee	ee	ef	--	eg	ee	fg	eg	fg	eg	fg	ef	eg	fg	ef	fg	ee	ef	eg	ee	ee	fg	fg	fg	eg	eg	fg	eg	ef	ef	fg	ee	eg	--	ef	ee	fg	ef	ef	ee	ee	eg
TM169	<nnxnp>	np	nn	np	np	nn	np	nn	nn	np	np	np	nn	nn	np	nn	nn	np	nn	np	nn	np	np	nn	np	nn	np	np	np	nn	nn	np	nn	nn	np	np	nn	np	np	np	nn	np	np	np	np	nn	nn	nn	np
TM176	<hkxhk>	hk	hh	kk	hk	hh	kk	hk	hk	hh	--	hh	kk	hh	hk	hk	hk	kk	hh	kk	hk	hk	hh	hk	hk	hk	hh	hk	hh	kk	kk	hh	hk	hk	hk	hk	kk	hk	hk	hh	hh	hk	hk	hh	hk	hk	hk	hk	hk
TM184	<nnxnp>	nn	np	nn	np	nn	np	nn	np	nn	nn	nn	np	np	nn	np	nn	np	nn	nn	nn	np	nn	nn	np	np	np	np	np	np	np	nn	nn	np	nn	nn	nn	nn	nn	np	nn	nn	np	np	np	np	np	nn	nn
TM189	<lmxll>	lm	lm	lm	lm	lm	ll	lm	lm	ll	ll	ll	lm	lm	ll	ll	lm	ll	ll	ll	ll	lm	lm	lm	ll	ll	ll	lm	lm	ll	ll	ll	lm	lm	ll	ll	ll	lm	lm	lm	lm	lm	lm	lm	lm	lm	ll	lm	lm
TM196	<nnxnp>	nn	nn	np	nn	nn	nn	np	nn	nn	nn	nn	nn	nn	nn	nn	np	np	np	np	np	nn	nn	np	nn	nn	nn	nn	np	np	nn	np	np	np	np	np	nn	nn	np	np	np	nn	nn	nn	nn	np	np	np	np
TM200	<efxeg>	ee	ef	eg	ee	ee	ee	ee	ee	ef	ee	ee	ef	ee	ef	ef	fg	ef	fg	fg	eg	ef	ee	eg	ee	ee	ef	ee	eg	ee	ef	eg	ee	eg	eg	eg	--	ee	eg	fg	fg	ef	ef	ee	ef	fg	ef	fg	eg
TM209	<nnxnp>	np	nn	nn	nn	nn	np	nn	np	nn	nn	np	nn	nn	np	np	np	np	np	np	np	np	np	nn	nn	--	nn	--	--	np	--	np	np	np	np	nn	np	nn	np	np	nn	np	nn	np	np	np	nn	np	--
TM216	<efxeg>	ee	fg	ef	ef	ef	ef	ee	ee	ef	fg	fg	ef	eg	fg	eg	eg	ee	ee	--	ee	ef	ef	eg	ee	ee	eg	eg	ef	ee	ee	ee	ef	fg	ee	ef	fg	eg	ef	ee	fg	ef	ee	ef	fg	ee	ef	eg	ef
TM217	<hkxhk>	hh	hk	kk	hh	hk	hk	hk	hk	hk	hh	hk	hk	hh	hh	hk	hk	hk	hk	hk	hh	hk	hk	hh	hk	hk	kk	hk	kk	hk	hh	hk	hk	hh	hk	hk	hh	hk	hk	hk	hk	hk	hk	hk	hh	hk	hh	hk	hk
TM225	<nnxnp>	nn	np	np	nn	np	nn	nn	--	nn	nn	np	nn	nn	np	np	np	nn	nn	nn	np	nn	nn	np	nn	np	nn	np	nn	np	nn	np	nn	nn	np	np	nn	nn	nn	np	np	nn	nn	nn	np	nn	np	np	nn
TM237	<nnxnp>	np	nn	np	np	nn	np	nn	np	nn	np	nn	np	nn	nn	nn	np	np	nn	np	nn	nn	np	nn	nn	np	nn	nn	nn	np	nn	nn	np	nn	np	np	np	nn	np	nn	nn	np	nn	nn	np	np	nn	np	nn
TM239	<nnxnp>	np	nn	np	np	nn	np	nn	np	np	np	np	np	np	nn	nn	np	nn	np	np	np	np	np	nn	np	np	np	nn	nn	nn	nn	np	np	nn	nn	np	np	np	nn	np	nn	np	nn	nn	nn	np	np	np	np
TM241	<efxeg>	eg	ef	ef	ef	ef	fg	fg	ee	ef	ee	ee	fg	fg	eg	eg	ee	--	ee	ee	fg	ef	fg	ee	ef	fg	ef	fg	ee	fg	ee	ef	fg	eg	eg	fg	ef	ee	eg	ef	eg	ef	ef	ef	eg	eg	ee	fg	ee
TM259	<hkxhk>	hk	kk	hk	kk	hk	hk	hk	hk	hk	--	hh	hh	hk	hk	hk	hk	--	hk	hk	kk	hk	hk	hk	hk	hk	hk	hk	kk	hk	kk	kk	hh	hh	hk	hk	hk	kk	hh	hk	hk	hk	kk	hk	kk	kk	hk	hk	kk
TM262	<efxeg>	ee	ef	ee	ee	ee	ee	ef	ee	ef	ee	eg	ef	ee	ef	ef	fg	eg	--	ef	eg	fg	ee	eg	ef	ee	ef	ee	ee	ee	ef	eg	ee	ee	eg	eg	ee	ee	eg	fg	eg	ef	ef	ee	ef	fg	ee	fg	ef
TM279	<nnxnp>	nn	np	nn	nn	np	nn	np	np	nn	nn	nn	np	np	nn	np	np	nn	np	nn	np	nn	nn	np	nn	np	nn	nn	nn	np	--	nn	np	np	nn	nn	np	nn	nn	nn	np	nn	nn	nn	nn	nn	np	np	nn
TM285	<hkxhk>	hh	hk	hh	hh	hk	hh	hk	hh	hk	hk	hk	hk	hk	hk	--	kk	hk	kk	hk	hk	hk	hh	hk	hk	hk	hk	hh	--	hh	hk	hk	hh	hh	hk	hk	hh	hh	kk	kk	hk	hk	hk	hh	kk	kk	hh	kk	hk
TM286	<efxeg>	ee	fg	ef	ef	ef	ef	ee	ee	ef	eg	eg	ef	fg	fg	--	eg	ee	ee	fg	ee	fg	ef	eg	ee	ee	eg	eg	ee	ee	ee	ee	ef	ef	ee	ef	fg	eg	ef	ee	fg	fg	ef	ef	fg	ee	ef	eg	ef
TM288	<nnxnp>	nn	np	np	np	np	nn	--	nn	--	np	np	nn	nn	np	nn	np	nn	np	np	nn	np	nn	np	np	nn	np	np	np	nn	nn	np	nn	nn	nn	np	np	nn	nn	nn	nn	np	nn	np	nn	nn	nn	nn	np
TM289	<lmxll>	ll	lm	ll	ll	ll	ll	--	ll	lm	ll	ll	lm	lm	lm	lm	lm	ll	lm	lm	ll	ll	ll	ll	lm	lm	lm	ll	ll	ll	lm	ll	ll	ll	ll	ll	ll	ll	lm	lm	ll	lm	lm	ll	lm	lm	ll	lm	lm
TM290	<efxeg>	ee	fg	ef	ef	ef	ef	--	ee	ef	eg	eg	ef	fg	fg	eg	eg	ee	ee	fg	ee	fg	ef	eg	ee	ee	eg	eg	ef	ee	ee	ee	ef	fg	ee	ef	fg	fg	ef	ee	fg	fg	ef	ef	fg	ee	ef	eg	ef
TM292	<nnxnp>	nn	nn	np	nn	nn	nn	nn	nn	--	nn	nn	nn	nn	nn	nn	np	np	np	nn	np	nn	nn	np	nn	nn	nn	nn	np	nn	nn	np	nn	nn	np	np	nn	nn	np	np	np	nn	nn	nn	nn	np	np	--	np
TM299	<nnxnp>	--	--	--	np	np	--	--	nn	nn	nn	--	nn	np	nn	np	--	np	np	nn	np	np	np	nn	nn	np	np	np	np	--	np	np	--	--	nn	nn	nn	np	nn	np	nn	nn	np	np	np	nn	np	nn	np
TM304	<nnxnp>	nn	np	nn	np	np	nn	nn	nn	--	--	np	nn	np	nn	--	nn	np	np	np	np	np	nn	nn	nn	nn	--	np	np	np	np	nn	np	--	np	nn	np	np	nn	np	np	nn	nn	nn	nn	nn	nn	nn	np
TM309	<hkxhk>	hk	hk	hh	hk	hk	hk	kk	hh	hk	hk	hk	kk	hk	hk	hk	hk	hh	hh	hk	kk	hk	hk	hk	hk	hh	kk	hk	hk	kk	hk	kk	hk	kk	hk	hh	hh	hk	hk	kk	kk	hk	hh	kk	hh	hh	hk	hh	kk
TM311	<efxeg>	eg	ee	eg	ee	ef	ef	eg	ee	fg	--	eg	ef	eg	ef	eg	ef	eg	eg	ee	eg	eg	ee	fg	ee	fg	fg	ee	ef	fg	fg	ee	eg	ee	ef	ef	eg	fg	eg	--	eg	ee	eg	eg	fg	eg	ee	eg	ee
TM313	<hkxhk>	hh	hk	hk	hh	hk	hk	kk	hk	hk	hh	hk	hk	hh	hh	hk	hk	hk	hk	hk	hh	hk	hk	hh	hk	hk	kk	hk	hk	hk	hh	hk	hk	hh	hk	hk	hh	hk	hk	hk	hk	hk	hk	hk	hh	hk	hh	hk	hk
TM314	<nnxnp>	--	np	nn	np	np	nn	--	nn	np	np	np	nn	nn	nn	np	nn	np	nn	nn	nn	np	nn	np	np	nn	np	np	np	np	nn	nn	nn	np	np	np	nn	--	np	np	np	np	np	np	np	nn	nn	nn	nn
TM319	<hkxhk>	hh	hh	hk	hh	hk	hk	hk	hk	hk	hk	kk	hk	hk	kk	hk	hk	hh	hk	hk	hh	hk	hh	kk	hk	kk	kk	hk	hk	kk	hk	kk	hk	hh	kk	kk	kk	hh	hh	hk	hh	hh	hh	hh	hk	--	kk	hk	hh
TM320	<nnxnp>	nn	np	nn	np	nn	nn	--	nn	np	nn	nn	nn	np	nn	np	nn	np	np	nn	np	np	np	nn	nn	np	np	nn	np	nn	np	nn	nn	nn	nn	nn	nn	--	nn	np	--	nn	np	np	np	nn	np	nn	np
TM321	<efxeg>	ee	ef	ee	ee	ef	fg	eg	ee	--	ee	ef	fg	fg	eg	eg	eg	fg	ef	ef	eg	ee	fg	ef	ef	ef	ee	eg	eg	eg	eg	ef	eg	fg	fg	ee	ee	eg	ef	ee	ee	ef	ee	ee	ef	fg	ee	fg	ee
TM322	<efxeg>	--	ef	ee	ef	ee	eg	ee	eg	--	ef	eg	ef	ee	fg	fg	eg	eg	eg	fg	fg	eg	fg	ee	ee	eg	ee	ee	ef	fg	ee	ee	fg	ef	eg	ee	fg	ee	fg	fg	ef	fg	ee	fg	eg	eg	ee	fg	ef
TM323	<hkxhk>	hh	hk	hh	hk	kk	hh	hk	hk	hk	hk	kk	hh	hh	hk	hk	hh	hk	kk	hh	hk	hk	hh	hk	kk	hk	hk	hk	hk	hk	hk	kk	hk	hk	hh	hh	hk	hk	kk	hk	hk	kk	hk	hk	kk	hh	hk	hh	kk
TM324	<nnxnp>	np	nn	np	np	nn	np	nn	--	np	np	np	nn	nn	np	nn	nn	np	nn	np	nn	np	np	nn	np	np	--	np	--	nn	nn	np	nn	nn	np	np	nn	np	np	np	nn	np	np	np	np	nn	nn	--	np
TM325	<nnxnp>	--	np	nn	np	nn	nn	nn	nn	--	nn	nn	nn	np	np	np	nn	nn	np	np	np	nn	nn	nn	np	np	nn	np	np	nn	nn	nn	np	nn	np	np	nn	nn	np	nn	np	np	np	nn	np	nn	nn	nn	nn
TM327	<efxeg>	eg	ee	ee	ee	eg	ef	ef	eg	ef	ef	eg	ef	ef	fg	ef	eg	ee	eg	ef	--	eg	eg	fg	ef	fg	fg	eg	ef	fg	fg	fg	fg	ee	fg	fg	fg	ee	ee	ef	ef	ee	ee	ee	eg	ee	fg	ee	ee
TM328	<nnxnp>	nn	nn	np	np	nn	nn	np	nn	nn	np	np	nn	nn	nn	np	nn	np	np	np	nn	nn	nn	nn	nn	np	nn	nn	nn	np	np	np	np	nn	--	nn	np	nn	np	nn	np	--	np	np	nn	nn	nn	nn	nn
TM329	<nnxnp>	--	np	nn	nn	nn	nn	nn	nn	nn	np	np	nn	np	np	np	np	nn	nn	np	nn	nn	nn	np	nn	nn	np	np	nn	nn	nn	nn	nn	np	nn	nn	np	np	nn	nn	np	np	nn	nn	np	nn	nn	np	nn
TM330	<hkxhk>	hk	hk	hh	hh	hk	hh	hk	hh	hk	hh	hh	hh	hh	hh	hh	kk	hk	kk	hk	hk	hk	hh	hk	hk	hk	hk	hh	hh	hh	hk	hk	hh	--	hk	hk	hh	hh	kk	kk	hk	hk	hk	hh	kk	kk	hh	kk	hk
TM331	<efxeg>	ee	ee	ee	ee	ee	fg	ef	eg	fg	ee	ee	fg	fg	fg	ef	ef	ee	eg	ee	ee	eg	fg	fg	fg	eg	ee	--	ef	fg	ee	ef	fg	eg	eg	ef	fg	eg	ef	ef	ef	ee	ee	eg	ee	ee	eg	ee	ee
TM333	<nnxnp>	np	np	np	np	np	np	--	nn	nn	nn	np	np	nn	np	np	nn	np	np	np	nn	np	nn	np	np	nn	np	np	nn	np	np	nn	np	np	np	nn	nn	--	np	nn	nn	np	np	nn	np	--	np	nn	np
TM334	<lmxll>	ll	lm	ll	ll	lm	ll	ll	ll	ll	ll	lm	ll	ll	lm	lm	lm	ll	lm	lm	lm	ll	ll	lm	lm	ll	lm	lm	lm	lm	lm	lm	lm	ll	ll	ll	ll	lm	lm	--	ll	lm	ll	ll	lm	ll	ll	ll	lm
TM336	<efxeg>	ef	ef	fg	ef	fg	ee	ef	fg	ee	ee	eg	ee	ee	eg	ee	fg	ef	ee	ee	ef	fg	ef	eg	ee	eg	eg	fg	ef	eg	ee	eg	ee	ef	eg	eg	eg	--	ef	fg	fg	ef	ef	ef	fg	ef	eg	fg	ef
TM337	<hkxhk>	--	kk	hk	kk	hk	hk	--	hk	hk	hk	hh	hh	hk	hk	hk	hk	hk	hk	hk	hk	hk	hk	hk	hk	hk	hk	hk	kk	hk	kk	kk	hh	hh	hk	hk	hk	--	hh	hk	hk	hk	kk	hk	kk	kk	hk	hk	kk
TM338	<lmxll>	ll	lm	ll	lm	lm	ll	ll	ll	lm	lm	ll	ll	lm	lm	lm	ll	lm	lm	ll	lm	lm	lm	ll	lm	ll	ll	ll	lm	lm	lm	ll	ll	lm	ll	lm	lm	lm	ll	--	--	lm	ll	lm	lm	lm	ll	ll	ll
TM340	<efxeg>	ee	ef	ee	fg	fg	ee	ee	ee	eg	fg	fg	eg	ee	eg	ee	ef	ef	fg	eg	ee	ef	ef	fg	ef	ee	fg	fg	fg	eg	ef	eg	ee	eg	ee	eg	fg	ee	ef	fg	ee	ef	ef	ef	ef	ee	ef	ef	eg
TM341	<efxeg>	ee	eg	ef	fg	fg	ef	ef	ef	--	fg	fg	ef	fg	ef	fg	ee	fg	eg	eg	eg	eg	ef	ee	ef	eg	--	eg	fg	fg	fg	ee	eg	--	fg	ef	eg	fg	ef	fg	eg	ef	ef	ef	ef	ef	ef	ef	eg
TM342	<efxeg>	eg	fg	ee	eg	eg	ee	eg	ef	eg	ee	fg	ef	ef	ef	eg	ef	fg	ef	ee	ee	fg	ee	fg	eg	ee	fg	fg	fg	eg	eg	ef	ee	fg	eg	ee	ee	ee	eg	--	eg	eg	fg	eg	eg	ef	ef	ef	ef
TM343	<nnxnp>	nn	nn	nn	nn	np	nn	--	nn	--	nn	nn	nn	nn	np	nn	nn	nn	nn	nn	np	nn	nn	nn	np	np	nn	nn	np	--	np	nn	np	nn	np	--	nn	--	nn	nn	np	nn	nn	nn	--	nn	nn	nn	np
TM344	<hkxhk>	hk	hh	kk	hh	hk	hk	kk	kk	kk	hk	kk	hk	hk	hk	hh	kk	kk	hh	hh	hh	hk	kk	kk	hk	hh	hk	hk	hk	hk	kk	hk	hh	hk	hh	hk	kk	hh	--	--	hk	hh	hk	kk	kk	hk	kk	hk	kk
TM345	<efxeg>	fg	fg	eg	fg	ef	ee	ee	ee	ee	--	ee	ef	eg	eg	fg	ee	ee	eg	fg	eg	ef	eg	ee	eg	fg	ef	eg	eg	ee	ee	ef	fg	ef	fg	eg	eg	ef	eg	ee	eg	fg	eg	ee	eg	ef	ee	ee	ef
TM346	<nnxnp>	nn	nn	np	np	nn	nn	np	nn	np	np	np	nn	np	nn	np	nn	np	np	nn	nn	nn	nn	nn	nn	np	nn	nn	nn	np	np	nn	np	nn	nn	nn	--	nn	nn	--	np	np	np	np	nn	nn	nn	nn	nn
TM347	<nnxnp>	np	nn	np	np	np	np	nn	np	nn	np	nn	nn	nn	np	np	nn	np	np	np	nn	nn	np	nn	nn	np	nn	nn	nn	nn	nn	nn	np	nn	np	np	nn	nn	np	--	nn	np	nn	nn	np	--	nn	np	nn
TM348	<lmxll>	ll	lm	ll	ll	ll	lm	lm	ll	lm	ll	ll	ll	lm	ll	lm	lm	ll	lm	lm	ll	ll	ll	ll	lm	lm	lm	ll	lm	ll	lm	lm	ll	ll	ll	ll	lm	--	lm	--	ll	ll	lm	lm	lm	lm	ll	lm	lm
TM349	<nnxnp>	nn	np	nn	nn	nn	nn	nn	nn	nn	np	np	nn	np	np	np	np	nn	nn	np	nn	np	nn	np	nn	nn	np	np	nn	nn	nn	nn	nn	np	--	nn	nn	--	np	--	np	np	nn	np	np	nn	nn	np	nn
TM350	<nnxnp>	np	np	nn	np	np	nn	np	nn	np	np	np	nn	nn	nn	np	nn	np	nn	nn	nn	np	nn	np	np	nn	np	np	np	np	nn	nn	nn	np	np	np	nn	nn	np	--	np	np	np	np	np	nn	nn	nn	nn
TM351	<nnxnp>	nn	nn	nn	nn	np	nn	nn	nn	nn	np	np	nn	nn	nn	nn	np	np	np	nn	np	np	nn	np	nn	nn	nn	nn	nn	nn	nn	np	nn	nn	np	np	--	nn	np	--	np	nn	nn	nn	nn	np	nn	np	nn
TM352	<lmxll>	ll	ll	lm	lm	lm	ll	lm	lm	lm	lm	ll	lm	ll	lm	lm	lm	lm	ll	lm	lm	ll	lm	lm	ll	ll	ll	ll	lm	ll	lm	ll	lm	lm	lm	lm	ll	ll	lm	--	lm	lm	ll	ll	lm	lm	lm	lm	lm
TM353	<lmxll>	lm	ll	lm	ll	ll	--	lm	lm	lm	ll	ll	lm	lm	lm	--	ll	ll	ll	lm	lm	ll	lm	lm	ll	lm	--	lm	ll	lm	ll	lm	lm	lm	lm	--	--	lm	ll	--	--	ll	ll	ll	ll	lm	ll	ll	lm
TM354	<nnxnp>	np	np	nn	np	np	nn	np	nn	np	nn	np	nn	nn	nn	np	nn	np	nn	nn	nn	np	nn	np	np	nn	np	np	np	np	nn	nn	nn	np	np	nn	nn	nn	np	np	np	np	np	np	np	nn	nn	nn	nn
TM355	<nnxnp>	nn	np	np	nn	nn	np	np	np	nn	np	nn	np	np	np	np	np	np	nn	np	np	np	np	nn	np	nn	np	np	nn	np	np	nn	--	nn	nn	--	nn	np	nn	nn	nn	nn	nn	nn	nn	np	nn	np	nn
TM356	<nnxnp>	nn	np	nn	nn	nn	nn	nn	nn	nn	np	np	nn	np	np	np	np	nn	nn	np	nn	np	nn	np	nn	nn	np	--	nn	nn	nn	nn	nn	np	nn	--	np	np	nn	nn	np	np	nn	nn	np	nn	nn	np	nn
TM357	<hkxhk>	kk	kk	hk	kk	hh	kk	hk	hk	hh	kk	hh	hk	hh	kk	kk	hh	hk	hk	kk	hk	hh	kk	hh	hh	hk	hk	hh	hh	hk	hh	hk	kk	hk	kk	hk	hk	hh	kk	hk	hk	kk	hk	hk	hk	hk	hh	kk	hk
TM358	<lmxll>	lm	lm	ll	lm	lm	ll	lm	ll	lm	lm	lm	lm	ll	lm	ll	lm	ll	ll	lm	ll	lm	lm	lm	ll	ll	ll	ll	lm	ll	ll	ll	lm	lm	ll	lm	ll	lm	ll	ll	ll	ll	ll	lm	lm	ll	lm	lm	lm
TM359	<lmxll>	ll	lm	ll	lm	lm	lm	--	ll	ll	lm	ll	lm	ll	ll	lm	ll	ll	lm	lm	lm	lm	ll	ll	ll	ll	lm	ll	lm	lm	ll	lm	lm	lm	lm	--	ll	lm	ll	ll	ll	lm	ll	ll	lm	lm	ll	lm	ll
TM360	<nnxnp>	np	nn	np	np	nn	np	nn	nn	nn	np	nn	nn	np	np	nn	np	np	nn	nn	np	nn	np	np	nn	np	np	nn	np	np	np	np	nn	np	nn	nn	np	nn	nn	np	np	nn	nn	nn	np	nn	np	nn	nn
TM361	<efxeg>	fg	fg	eg	fg	ef	ef	ee	ee	ee	fg	ee	ef	eg	eg	fg	ee	ee	eg	fg	eg	ef	eg	ee	eg	fg	ef	eg	eg	ee	ee	ef	fg	ef	--	eg	eg	ef	eg	ee	eg	fg	eg	ee	eg	ef	ee	ee	ef
TM362	<efxeg>	ee	ef	ef	ef	ee	ef	ee	ef	ef	ee	ee	ef	eg	ef	ef	ee	eg	eg	ee	eg	fg	ef	fg	fg	eg	fg	ee	fg	ee	ef	fg	ee	fg	fg	ee	ef	ef	fg	ef	ef	fg	fg	ef	ef	ee	ee	ef	fg
TM363	<lmxll>	ll	ll	lm	ll	ll	ll	lm	lm	lm	ll	lm	ll	ll	lm	ll	ll	lm	lm	lm	ll	ll	--	lm	lm	ll	ll	lm	lm	ll	lm	ll	ll	ll	ll	lm	lm	ll	lm	lm	lm	ll	lm	ll	lm	ll	lm	lm	ll
TM364	<nnxnp>	np	np	np	nn	nn	np	np	nn	nn	np	nn	nn	nn	nn	nn	np	nn	np	np	nn	np	np	nn	np	np	np	np	nn	np	nn	np	nn	nn	np	nn	nn	np	np	np	np	np	nn	np	nn	np	nn	nn	np
TM365	<efxeg>	ee	eg	fg	ef	ee	fg	fg	fg	ee	fg	ef	eg	fg	fg	eg	fg	eg	ef	eg	eg	fg	fg	fg	eg	ef	eg	ee	ee	ef	eg	ee	eg	ef	ef	fg	ee	eg	ee	ef	fg	ee	ef	ef	ef	fg	ef	fg	eg
TM366	<lmxll>	ll	ll	ll	lm	lm	ll	lm	ll	lm	lm	lm	--	lm	ll	lm	ll	lm	ll	ll	ll	ll	lm	--	lm	ll	lm	ll	lm	lm	lm	ll	ll	lm	lm	--	ll	lm	ll	lm	ll	lm	lm	lm	lm	lm	ll	ll	ll
TM367	<nnxnp>	nn	np	nn	nn	nn	nn	np	np	nn	nn	nn	np	np	nn	np	np	nn	np	nn	nn	nn	nn	np	nn	np	nn	nn	nn	np	np	nn	np	np	nn	nn	np	nn	nn	nn	np	nn	nn	nn	nn	np	np	np	nn
TM368	<efxeg>	ee	fg	ee	ee	eg	ef	eg	fg	ee	ee	ef	eg	eg	ef	fg	eg	ef	eg	ef	fg	ef	ef	fg	--	eg	ee	ef	ef	fg	fg	ee	eg	fg	ef	ef	fg	ef	ef	ee	fg	ee	ee	ef	ef	eg	fg	fg	ef
TM369	<nnxnp>	nn	nn	nn	nn	np	nn	nn	nn	np	nn	nn	nn	nn	np	nn	nn	nn	nn	nn	np	nn	nn	nn	np	np	nn	nn	np	np	np	nn	np	nn	np	np	--	nn	nn	nn	np	nn	nn	nn	nn	nn	nn	nn	np
TM370	<nnxnp>	np	np	np	np	nn	nn	nn	nn	nn	np	nn	nn	np	np	np	nn	nn	np	np	--	nn	np	nn	np	np	nn	np	np	nn	nn	nn	np	nn	np	np	np	np	np	nn	np	np	--	nn	np	nn	nn	nn	nn
TM371	<efxeg>	ef	fg	eg	ef	fg	eg	ef	ef	ef	ef	ef	eg	ef	ef	eg	ef	eg	eg	ef	--	eg	ee	ef	ef	eg	eg	fg	fg	ee	--	fg	eg	eg	ee	--	--	--	ee	--	ee	ef	fg	eg	--	fg	ee	ef	fg
TM373	<abxcd>	ad	ac	ac	ac	bc	bc	bc	bd	ad	bd	ac	bc	ad	bc	bc	bd	bd	ac	bd	ad	bc	ac	ad	ad	ac	ad	ad	bd	bd	bd	bd	ad	bd	bd	ac	ac	ac	bc	bc	bc	bc	bd	ad	ad	ad	bc	bc	ad
TM374	<efxeg>	ef	eg	ef	ef	fg	ee	fg	eg	ef	ef	ee	fg	fg	ee	eg	fg	ee	ee	ee	eg	ee	ee	eg	ee	fg	ef	ee	ee	ee	eg	ef	fg	eg	ee	ee	eg	ee	ee	ef	--	--	ef	ee	ee	ef	ee	fg	ee
TM375	<nnxnp>	nn	np	np	nn	nn	np	np	np	nn	np	nn	np	np	np	np	np	np	nn	np	np	np	np	nn	np	nn	np	np	nn	nn	np	nn	np	nn	nn	np	nn	np	nn	nn	nn	nn	nn	nn	nn	np	nn	np	nn
TM376	<efxeg>	ee	eg	ef	eg	fg	ef	ee	ee	ee	ee	ef	ef	eg	ee	fg	ee	fg	fg	ee	--	fg	fg	ee	ee	eg	fg	ee	eg	ee	eg	fg	ef	ee	ee	ef	ee	ee	ef	--	ee	ee	eg	fg	eg	ee	--	ee	eg
TM377	<efxeg>	fg	ef	ef	ef	ee	ef	ee	ef	fg	ee	ee	ef	fg	ef	ef	ee	eg	eg	ee	eg	fg	ef	fg	fg	ef	ee	eg	fg	ee	fg	fg	ee	fg	ef	ef	ef	ef	ef	fg	ef	fg	fg	ef	ef	ef	ee	ef	fg
TM378	<nnxnp>	nn	np	nn	nn	nn	nn	np	np	np	np	np	np	np	nn	np	np	nn	np	nn	nn	nn	nn	np	np	np	nn	nn	nn	np	np	nn	--	np	--	--	nn	--	nn	nn	nn	nn	nn	nn	nn	np	np	np	nn
TM379	<lmxll>	lm	lm	ll	lm	lm	ll	lm	lm	lm	lm	ll	lm	lm	lm	lm	lm	lm	ll	ll	ll	ll	lm	lm	ll	lm	lm	lm	ll	lm	ll	ll	ll	lm	lm	lm	lm	lm	ll	lm	lm	ll	lm	lm	lm	ll	ll	lm	ll
TM380	<efxeg>	ee	ef	ef	ef	ee	ef	ee	ef	ef	ee	ee	ef	eg	ef	ef	ee	eg	eg	ee	eg	fg	ef	fg	fg	eg	eg	ee	fg	ee	ef	fg	ee	fg	ef	ee	ef	ef	ef	ef	ef	fg	fg	ef	ef	ee	ee	ef	fg
TM381	<lmxll>	lm	lm	lm	ll	ll	lm	ll	ll	ll	ll	ll	lm	ll	lm	ll	lm	lm	lm	lm	lm	lm	ll	lm	ll	lm	ll	lm	ll	ll	ll	lm	lm	ll	ll	ll	lm	ll	lm	ll	lm	ll	ll	ll	ll	ll	lm	lm	lm
TM382	<efxeg>	eg	ee	ee	ee	ee	ef	ef	eg	fg	ef	ee	ef	fg	fg	ef	fg	ee	eg	ee	ee	eg	fg	fg	ef	fg	eg	eg	ef	fg	fg	ef	fg	eg	fg	ef	fg	eg	ef	ef	ef	ee	ee	eg	ee	ee	fg	ee	ee
TM383	<lmxll>	lm	ll	ll	ll	lm	ll	ll	lm	ll	lm	lm	ll	ll	lm	lm	lm	lm	lm	lm	ll	ll	ll	lm	ll	ll	lm	ll	ll	ll	lm	ll	ll	lm	lm	ll	ll	lm	lm	ll	lm	ll	ll	ll	lm	lm	lm	ll	lm
TM384	<abxcd>	ac	ad	bd	bc	ac	bd	ad	bc	bc	bc	ac	bd	bd	ad	ad	bd	ad	ac	ac	ad	bc	bd	--	ac	bc	ac	ad	ad	ad	ad	ac	ad	bc	bd	bd	bc	ad	ac	bc	bc	ac	bc	bc	ac	bd	bc	bd	ac
TM385	<lmxll>	--	ll	lm	ll	lm	ll	ll	lm	lm	ll	lm	ll	lm	ll	ll	lm	lm	ll	ll	ll	lm	ll	lm	lm	lm	ll	lm	lm	ll	lm	ll	ll	ll	ll	lm	lm	lm	ll	ll	ll	ll	lm	ll	lm	lm	lm	lm	ll
TM386	<hkxhk>	hk	kk	hh	hh	hk	kk	kk	hh	kk	hh	hk	hk	hh	hh	hk	hh	hh	hk	hh	hh	hk	hk	hk	kk	hk	hk	kk	hh	hk	hh	hk	hk	hh	hk	hk	hh	hk	hh	hh	hk	hk	kk	kk	hk	hk	hh	hk	hk
TM387	<nnxnp>	nn	np	nn	np	np	nn	nn	nn	nn	nn	nn	nn	np	nn	np	nn	np	np	nn	np	np	np	nn	nn	np	np	nn	np	nn	np	np	nn	nn	nn	nn	nn	nn	nn	np	nn	nn	np	np	np	nn	np	nn	np
TM388	<efxeg>	ee	fg	ee	ee	ef	eg	fg	ee	ee	ee	ef	eg	eg	fg	fg	fg	eg	ef	ef	fg	ee	eg	ef	ef	ef	ef	fg	fg	fg	fg	ef	fg	eg	eg	ee	ee	fg	ef	ee	ee	ef	ee	ee	ef	eg	ee	eg	ef
TM389	<nnxnp>	np	nn	nn	np	nn	np	np	nn	np	np	nn	np	np	nn	nn	nn	np	np	np	nn	np	np	nn	np	nn	np	nn	np	nn	np	nn	np	np	nn	nn	np	np	np	nn	nn	np	np	np	nn	np	nn	nn	np
TM390	<nnxnp>	nn	np	nn	np	np	nn	nn	nn	nn	np	np	nn	np	nn	np	nn	np	np	np	np	np	np	nn	nn	--	nn	nn	np	np	np	nn	--	np	np	--	np	np	nn	--	--	nn	nn	nn	nn	nn	nn	nn	np
TM391	<efxeg>	fg	ef	ef	ef	ee	ee	ee	eg	fg	eg	ef	ee	fg	ee	ee	eg	eg	ef	eg	fg	ee	ef	fg	fg	ef	fg	fg	eg	eg	eg	eg	fg	eg	eg	ef	ef	ef	ee	ee	ee	ee	eg	fg	fg	fg	ee	ee	ef
TM392	<efxeg>	ef	ee	eg	fg	ef	ef	fg	ef	eg	fg	fg	ef	ef	ef	fg	ef	fg	fg	eg	ef	ef	ef	ef	ee	fg	ef	ef	ee	eg	eg	eg	eg	ef	ef	--	eg	ef	eg	ef	eg	eg	fg	fg	ef	ee	ee	ef	ee
TM393	<nnxnp>	np	np	nn	np	np	nn	np	nn	np	np	np	nn	np	nn	nn	np	nn	np	nn	nn	nn	np	np	nn	nn	np	nn	np	nn	nn	np	np	np	nn	nn	nn	nn	nn	np	np	nn	np	np	np	np	nn	nn	np
TM394	<nnxnp>	nn	np	--	np	nn	nn	nn	nn	nn	nn	nn	nn	np	nn	np	nn	np	np	nn	np	np	np	nn	nn	np	np	nn	np	nn	np	nn	nn	nn	nn	nn	nn	nn	nn	np	nn	nn	np	np	np	nn	np	nn	np
TM395	<lmxll>	ll	ll	lm	lm	lm	ll	lm	lm	lm	lm	ll	lm	ll	lm	lm	lm	lm	ll	lm	lm	ll	lm	lm	ll	ll	ll	ll	lm	ll	lm	ll	lm	lm	lm	lm	lm	ll	lm	lm	lm	lm	ll	ll	lm	lm	lm	lm	lm
TM396	<abxcd>	bc	bc	ad	ad	bd	ac	ac	ad	ac	ac	bc	ad	bc	ad	ac	bc	ad	bd	bd	ac	bd	ad	ac	bc	bd	bc	bd	ad	bc	bc	ad	ad	ad	ac	--	ad	bc	bd	ad	ad	ac	bc	ac	ac	ad	ac	ad	ac
TM397	<lmxll>	lm	ll	ll	lm	lm	lm	lm	lm	ll	lm	lm	lm	lm	lm	lm	lm	lm	lm	ll	lm	lm	lm	lm	lm	lm	lm	lm	ll	ll	ll	ll	lm	lm	lm	ll	ll	lm	ll	lm	ll	ll	lm	lm	lm	ll	ll	lm	ll
TM398	<nnxnp>	nn	np	np	np	np	np	nn	nn	nn	nn	nn	nn	nn	nn	np	nn	np	np	nn	np	np	np	nn	nn	np	np	nn	np	nn	np	np	nn	nn	nn	nn	nn	np	nn	nn	nn	nn	np	np	np	np	np	nn	np
TM399	<nnxnp>	nn	nn	np	np	nn	nn	np	nn	np	np	np	nn	np	nn	np	nn	np	np	nn	nn	nn	nn	nn	nn	np	np	nn	nn	np	np	nn	np	nn	nn	nn	np	nn	np	np	np	np	np	np	nn	np	nn	np	nn
TM400	<abxcd>	ac	ac	bc	bc	ad	bc	bd	--	ad	bc	bd	ad	ac	bc	bc	bc	ac	bd	ac	bc	bc	bc	bc	bc	bd	ac	bd	ad	bd	ac	ac	ac	ad	--	bc	ad	ac	ad	bd	bc	ad	ac	bd	bc	bc	bd	bc	ac
TM401	<efxeg>	ee	ee	ef	ef	eg	ef	fg	ef	eg	ef	fg	eg	ee	ef	ef	ef	ee	fg	ee	ef	ef	ef	ef	ef	fg	ee	fg	eg	fg	ee	ee	ee	eg	fg	ef	eg	ee	eg	fg	ef	eg	ee	fg	ef	ef	fg	ef	ee
TM402	<nnxnp>	nn	np	nn	np	nn	nn	nn	nn	nn	nn	nn	nn	np	nn	np	nn	np	np	nn	np	np	np	nn	nn	np	np	nn	np	np	np	nn	nn	nn	nn	nn	nn	nn	nn	np	nn	nn	np	np	np	nn	np	nn	np
TM403	<lmxll>	lm	ll	lm	lm	lm	lm	lm	ll	ll	ll	ll	lm	lm	ll	ll	lm	ll	ll	ll	ll	ll	ll	ll	ll	ll	lm	ll	ll	lm	ll	lm	ll	ll	lm	lm	lm	lm	lm	lm	lm	lm	lm	ll	ll	ll	lm	ll	lm
TM404	<efxeg>	ef	ee	eg	fg	ef	ef	fg	ef	eg	fg	fg	ef	ee	--	fg	ef	fg	fg	eg	ef	--	fg	ef	ee	fg	ef	ef	ee	eg	eg	eg	eg	ef	ef	ee	eg	ef	eg	ef	eg	eg	fg	fg	ef	ee	ee	ef	ee
TM405	<efxeg>	fg	ef	eg	fg	ef	eg	ee	ef	ee	fg	ef	ef	fg	fg	ef	fg	eg	ef	fg	fg	eg	ee	ef	ee	eg	eg	ee	fg	eg	fg	eg	ef	fg	ef	ef	fg	ef	fg	fg	eg	ef	ee	ee	ef	ef	fg	ef	ee
TM406	<lmxll>	lm	lm	ll	lm	lm	ll	lm	lm	lm	lm	ll	lm	lm	lm	lm	lm	lm	ll	ll	ll	ll	lm	lm	ll	lm	lm	lm	ll	lm	ll	ll	ll	lm	lm	lm	lm	lm	lm	lm	lm	ll	lm	lm	lm	ll	ll	lm	ll
TM407	<efxeg>	fg	ef	eg	ef	eg	ee	ef	eg	fg	ef	fg	eg	fg	eg	eg	ef	eg	ef	ee	ee	ef	ee	ee	fg	ef	ef	ee	ef	ef	eg	ef	ef	ef	ee	fg	eg	eg	ee	ef	ee	ee	eg	ee	ee	ef	eg	ee	ef
TM408	<efxeg>	eg	ef	eg	eg	eg	fg	ee	ef	fg	eg	fg	ee	ee	fg	ef	ee	fg	ee	fg	eg	eg	fg	ef	fg	ee	--	fg	fg	ef	ef	eg	ee	ef	fg	fg	ef	fg	eg	eg	ef	eg	eg	fg	fg	ee	ef	ef	eg
TM409	<lmxll>	ll	lm	lm	lm	ll	lm	ll	lm	lm	ll	ll	lm	ll	lm	lm	ll	ll	ll	ll	ll	lm	lm	lm	lm	ll	lm	ll	lm	ll	lm	lm	ll	lm	lm	ll	lm	lm	lm	lm	lm	lm	lm	lm	lm	ll	ll	lm	lm
TM410	<nnxnp>	nn	np	np	nn	nn	np	np	nn	nn	nn	nn	np	np	np	np	np	np	nn	nn	np	nn	np	nn	nn	nn	np	np	np	np	np	nn	np	nn	nn	np	nn	np	nn	nn	nn	nn	nn	nn	nn	np	nn	np	nn
TM411	<efxeg>	ef	eg	ef	eg	ef	ef	ee	ee	ee	ee	ef	ef	eg	ee	eg	ef	fg	fg	ee	eg	fg	eg	ee	ee	eg	fg	ee	eg	fg	eg	ef	ef	ee	ee	ef	ee	ee	ef	fg	ee	ee	fg	fg	eg	ee	fg	ee	eg
TM412	<hkxhk>	hk	hk	hk	hk	hk	hk	kk	kk	kk	kk	hk	hk	hk	kk	hk	hk	hh	hh	kk	hk	hh	hk	kk	kk	hk	hh	kk	hk	hk	hk	hk	hk	kk	kk	hk	kk	kk	hk	hh	kk	kk	hk	hh	hk	kk	hh	kk	hk
TM413	<efxeg>	fg	ee	ef	ee	ef	fg	ee	fg	ef	ee	fg	ee	ef	eg	eg	fg	fg	fg	eg	eg	fg	eg	ef	ef	fg	ef	ef	ef	eg	ef	ef	eg	ee	fg	ef	eg	ef	eg	eg	ee	eg	ef	eg	fg	fg	ef	eg	ee
TM414	<nnxnp>	np	np	np	np	nn	nn	nn	np	nn	np	nn	nn	np	np	np	nn	nn	np	np	nn	nn	np	nn	nn	np	nn	np	nn	nn	nn	nn	--	nn	np	np	np	np	np	nn	np	np	np	nn	np	np	nn	np	--
TM415	<nnxnp>	nn	np	nn	nn	np	nn	np	np	nn	nn	nn	np	np	nn	np	np	nn	np	nn	nn	nn	nn	np	nn	np	nn	nn	nn	np	np	nn	--	np	nn	nn	np	nn	nn	nn	np	nn	nn	nn	nn	np	np	np	nn
TM416	<nnxnp>	nn	np	nn	np	np	nn	nn	nn	np	np	np	nn	nn	np	nn	np	nn	np	np	nn	nn	nn	np	np	nn	np	np	np	np	nn	np	--	nn	nn	nn	np	nn	nn	np	nn	nn	nn	nn	nn	nn	nn	nn	np
TM417	<efxeg>	ef	fg	ef	eg	eg	fg	ee	eg	ee	eg	eg	fg	eg	ef	eg	ef	ef	fg	fg	fg	fg	ee	ee	ee	fg	ee	fg	eg	eg	ee	ef	--	eg	eg	ee	fg	eg	ef	eg	fg	ee	ee	ee	eg	ee	ef	ee	fg
TM418	<efxeg>	fg	ef	eg	fg	fg	ef	eg	eg	fg	ef	ee	eg	ef	ee	ef	ee	ef	eg	ee	ef	fg	ef	eg	fg	ef	eg	eg	ee	ef	ef	ee	--	ef	ee	fg	fg	ef	eg	ee	ee	fg	eg	ef	fg	fg	eg	eg	ee
TM419	<efxeg>	ee	ee	eg	eg	ef	ef	eg	ee	fg	eg	eg	ee	eg	ef	eg	ef	eg	eg	ee	ef	ef	ee	fg	ee	fg	fg	ee	ef	fg	fg	ee	--	ee	ef	ef	eg	fg	eg	eg	eg	eg	eg	eg	fg	eg	ee	eg	ee
TM420	<nnxnp>	nn	np	np	np	np	nn	nn	nn	np	np	np	nn	nn	np	nn	np	nn	np	np	nn	np	nn	np	np	nn	np	np	np	nn	nn	np	nn	nn	nn	np	np	nn	nn	np	nn	np	nn	nn	nn	nn	nn	nn	np
TM421	<hkxhk>	hh	hk	hk	hk	hh	hk	hh	hk	hk	hh	hh	hk	hk	hk	hk	hh	hk	hk	hh	hk	kk	hk	kk	kk	hk	hk	hh	kk	hh	hk	kk	hh	kk	hk	--	hk	hk	hk	hk	hk	kk	kk	hk	hk	hh	hh	hk	kk
TM422	<nnxnp>	nn	nn	nn	nn	np	nn	nn	nn	np	nn	nn	nn	nn	np	nn	nn	nn	nn	nn	np	nn	nn	nn	np	np	nn	nn	np	np	np	nn	np	nn	np	np	nn	nn	nn	nn	np	nn	nn	nn	nn	nn	nn	nn	np
TM423	<lmxll>	lm	ll	lm	ll	lm	lm	ll	ll	ll	ll	lm	lm	lm	ll	ll	lm	lm	--	ll	ll	lm	ll	ll	ll	ll	lm	ll	ll	lm	ll	lm	lm	ll	lm	lm	ll	ll	lm	lm	ll	ll	lm	ll	ll	ll	lm	ll	ll
TM424	<lmxll>	ll	lm	ll	ll	lm	ll	lm	ll	ll	ll	lm	--	ll	lm	--	lm	ll	lm	lm	lm	ll	ll	lm	lm	ll	lm	lm	lm	lm	lm	lm	--	ll	ll	ll	ll	lm	lm	ll	ll	lm	ll	ll	lm	ll	ll	ll	lm
TM425	<lmxll>	ll	ll	ll	ll	ll	lm	--	ll	lm	ll	ll	lm	lm	lm	--	lm	lm	ll	ll	lm	lm	lm	lm	ll	ll	ll	ll	lm	lm	ll	lm	lm	ll	ll	lm	lm	ll	lm	lm	lm	ll	ll	ll	ll	lm	ll	ll	lm
TM426	<nnxnp>	np	np	nn	np	nn	np	np	nn	np	np	np	np	np	nn	nn	np	nn	np	nn	nn	nn	nn	np	np	np	np	nn	nn	--	np	np	--	np	nn	nn	nn	nn	nn	nn	nn	nn	nn	nn	nn	np	np	np	nn
TM427	<nnxnp>	np	nn	nn	nn	nn	np	np	nn	nn	nn	nn	np	np	np	np	nn	np	nn	nn	np	nn	np	nn	nn	np	nn	np	nn	np	nn	nn	np	np	np	np	nn	nn	np	nn	np	nn	nn	nn	np	np	nn	np	nn
TM428	<efxeg>	ee	fg	ef	ef	ef	ef	eg	ee	ef	fg	fg	ef	eg	fg	eg	eg	ee	ee	fg	ee	ef	ef	fg	ee	ee	eg	eg	ef	eg	ee	ee	--	fg	ee	ef	eg	fg	ee	ee	eg	ef	ee	ef	fg	eg	ef	fg	ef
TM429	<lmxll>	ll	ll	ll	ll	ll	ll	ll	ll	ll	lm	lm	ll	ll	ll	ll	lm	lm	ll	ll	ll	lm	ll	ll	lm	ll	ll	ll	lm	ll	lm	lm	--	ll	ll	ll	lm	ll	lm	lm	ll	lm	lm	ll	lm	ll	lm	ll	ll
TM431	<efxeg>	ef	ef	eg	eg	fg	ee	ee	eg	ee	ee	ef	eg	ee	eg	--	ef	eg	fg	ef	ee	fg	eg	ee	ef	fg	ef	fg	eg	ef	ef	eg	--	ee	ee	ee	fg	ef	ef	eg	eg	ef	ef	ee	ee	eg	ee	eg	ee
TM432	<nnxnp>	nn	nn	nn	nn	np	nn	nn	nn	np	nn	nn	nn	nn	np	np	nn	nn	nn	nn	np	nn	nn	nn	nn	np	np	nn	np	np	nn	nn	--	nn	np	nn	nn	nn	nn	nn	np	nn	nn	nn	nn	nn	np	nn	np
TM433	<nnxnp>	np	np	np	nn	np	np	np	np	np	nn	nn	np	nn	np	np	nn	nn	np	nn	nn	np	np	nn	np	nn	nn	nn	nn	nn	nn	nn	nn	nn	nn	np	np	np	np	nn	np	nn	np	nn	nn	nn	np	np	nn
TM434	<nnxnp>	np	np	np	np	nn	nn	nn	np	nn	np	nn	nn	np	np	np	nn	nn	np	np	nn	nn	np	nn	nn	np	nn	np	nn	nn	nn	nn	np	nn	--	np	np	np	np	nn	np	np	np	nn	np	np	nn	np	nn
TM435	<hkxhk>	kk	hk	hh	hh	kk	hh	hk	hk	hk	kk	kk	kk	kk	kk	hh	hk	kk	kk	hk	kk	hk	hh	hk	hk	hh	hh	hk	hk	kk	hk	hk	hk	hk	hk	kk	hk	hk	hk	hk	hk	hh	hh	kk	kk	kk	hk	hh	kk
TM437	<nnxnp>	nn	np	np	nn	nn	np	np	nn	nn	nn	nn	np	np	np	np	np	np	nn	nn	np	nn	np	nn	nn	nn	nn	np	np	np	np	nn	np	nn	np	nn	nn	np	nn	nn	nn	nn	nn	nn	nn	np	nn	np	nn
TM438	<abxcd>	ad	bc	bc	bc	bc	bd	bd	ac	bc	ac	ac	bd	bd	ad	ad	ac	ad	ac	ac	bd	bc	bd	ac	bc	bd	bc	bd	ac	bd	ac	bc	--	ad	ad	bd	bc	ac	ad	bc	ad	bc	bc	bc	ad	ad	ac	bc	ac
TM439	<lmxll>	ll	ll	lm	ll	ll	ll	ll	lm	lm	ll	lm	ll	lm	ll	ll	lm	lm	lm	ll	ll	ll	lm	lm	lm	ll	ll	lm	lm	ll	lm	ll	ll	ll	ll	lm	lm	lm	ll	lm	lm	ll	lm	ll	lm	ll	lm	lm	ll
TM440	<efxeg>	eg	eg	fg	eg	ee	ee	ef	fg	ef	eg	ef	ee	fg	eg	eg	ef	ef	fg	eg	eg	ee	fg	ef	fg	eg	ee	fg	fg	ef	ef	ee	eg	ee	eg	fg	fg	eg	fg	ef	fg	eg	fg	ef	fg	eg	ef	ef	ee
TM442	<efxeg>	ef	fg	eg	ee	ef	eg	fg	ee	ee	ee	ef	eg	eg	fg	fg	eg	eg	ef	ef	fg	ee	eg	ee	ef	ee	ef	fg	fg	fg	fg	ef	fg	ee	eg	--	ee	fg	ef	ee	ee	ef	ee	ee	ef	eg	ee	eg	ef
TM443	<nnxnp>	np	nn	nn	nn	nn	np	np	nn	nn	nn	nn	np	np	np	np	nn	np	nn	nn	np	nn	np	nn	nn	np	nn	np	nn	np	nn	nn	np	np	np	np	nn	nn	np	nn	np	nn	nn	nn	np	np	nn	nn	nn
TM444	<abxcd>	bc	ac	ac	ac	bd	ad	bc	bc	ad	bc	ac	ac	bd	ad	bc	bc	bc	bc	ac	bd	ac	bc	ac	bd	bd	ac	ac	ad	bd	ad	bc	ad	bc	bc	bd	bc	bc	ac	bc	bd	ac	bc	bc	ac	ac	bc	bc	ad
TM445	<nnxnp>	nn	nn	nn	nn	np	nn	nn	nn	np	nn	nn	nn	nn	np	np	nn	nn	nn	nn	np	nn	nn	nn	np	np	nn	nn	np	np	np	nn	np	nn	np	np	--	nn	nn	nn	np	nn	nn	nn	nn	nn	nn	nn	np
TM446	<efxeg>	ef	eg	ef	fg	ef	ef	ef	eg	ee	ee	ee	fg	fg	ee	eg	ef	eg	ee	ee	ee	eg	ee	ee	eg	eg	fg	ee	eg	fg	eg	ef	ee	ee	ef	ef	ef	ef	ef	fg	ef	ee	fg	eg	eg	eg	fg	ee	ef
TM447	<lmxll>	ll	ll	lm	ll	ll	ll	ll	lm	lm	ll	lm	ll	lm	ll	--	lm	lm	lm	ll	ll	ll	lm	lm	lm	ll	ll	lm	lm	ll	lm	ll	ll	ll	ll	lm	lm	lm	ll	lm	lm	ll	lm	ll	lm	ll	lm	lm	ll
TM448	<efxeg>	ee	fg	ee	ef	ef	eg	ee	ee	ef	fg	eg	ee	fg	eg	fg	eg	fg	ef	eg	fg	ef	fg	ee	ef	eg	ee	ee	eg	fg	fg	eg	eg	fg	eg	ef	ef	fg	ee	eg	eg	ef	ee	fg	ef	ef	ee	ee	eg
TM449	<efxeg>	eg	eg	ee	ee	--	ef	ee	ee	fg	ef	ee	ef	eg	eg	fg	ee	eg	fg	fg	eg	fg	ee	ee	eg	eg	fg	fg	fg	fg	eg	ef	--	ee	fg	--	ee	ef	eg	ee	eg	eg	eg	ee	fg	ef	ee	ef	ee
TM450	<nnxnp>	nn	nn	np	np	nn	nn	np	nn	np	np	np	nn	nn	nn	np	nn	np	np	np	nn	nn	nn	nn	nn	np	nn	nn	nn	np	np	np	np	nn	nn	nn	np	nn	np	nn	np	np	np	np	nn	nn	nn	nn	nn
TM451	<efxeg>	fg	fg	fg	fg	fg	ef	eg	eg	ef	ef	ee	eg	ef	eg	--	ee	ef	eg	eg	ef	fg	ef	eg	fg	ef	eg	eg	ee	eg	ef	eg	ee	ef	ee	fg	eg	fg	eg	ee	eg	fg	ee	ef	ef	fg	ee	eg	ee
TM452	<efxeg>	eg	eg	fg	fg	ee	fg	ef	eg	eg	ef	ef	ee	eg	fg	fg	ee	eg	fg	eg	fg	fg	ee	fg	ef	fg	eg	ef	ef	ef	fg	eg	eg	ee	ef	ef	ee	eg	eg	fg	fg	ee	eg	ee	fg	eg	ef	ef	fg
TM453	<lmxll>	lm	ll	lm	lm	lm	--	lm	ll	ll	ll	lm	lm	lm	ll	--	lm	ll	ll	ll	ll	lm	ll	ll	ll	ll	lm	ll	ll	lm	ll	lm	--	ll	lm	lm	ll	lm	lm	lm	ll	ll	lm	ll	ll	ll	lm	ll	ll
TM454	<nnxnp>	nn	np	np	np	np	np	nn	nn	nn	nn	nn	nn	nn	nn	--	nn	np	np	nn	np	np	np	nn	nn	np	np	nn	np	nn	np	np	nn	nn	nn	nn	nn	np	nn	nn	nn	nn	np	np	np	np	np	nn	np
TM455	<nnxnp>	nn	np	nn	np	np	nn	nn	np	np	np	np	nn	nn	nn	nn	np	nn	np	np	nn	np	nn	np	nn	nn	np	nn	np	nn	np	np	nn	nn	nn	nn	np	np	nn	np	nn	np	np	np	nn	nn	np	np	nn
TM456	<lmxll>	ll	lm	ll	ll	ll	ll	lm	lm	ll	ll	lm	lm	lm	lm	--	ll	lm	lm	ll	ll	lm	lm	lm	lm	lm	lm	lm	lm	ll	ll	lm	--	lm	ll	--	ll	ll	lm	lm	ll	ll	lm	lm	ll	lm	lm	lm	lm
TM457	<hkxhk>	hk	kk	hk	hh	hk	hk	hk	hk	hk	hk	hk	hk	hk	kk	--	hk	kk	hk	kk	kk	hk	hk	hk	kk	hh	kk	kk	hk	hk	kk	hk	kk	hh	hh	--	hk	kk	hk	hh	hh	hk	hh	hh	hh	hk	hh	hk	hk
TM458	<efxeg>	ee	eg	eg	ee	fg	fg	fg	ef	ee	ee	ee	fg	ee	fg	--	ef	ef	eg	ef	ee	fg	eg	ee	eg	eg	ee	ee	ef	ee	ef	ef	ee	ef	ef	eg	fg	fg	fg	ef	fg	ef	fg	ee	ef	ee	ef	fg	ef
TM459	<hkxhk>	kk	kk	hh	hh	hh	kk	hk	hh	hh	hh	kk	hh	kk	hh	--	hk	hh	hk	hh	hk	hk	hk	hk	kk	hk	kk	hk	hh	kk	hh	hk	hk	hh	hk	hk	hh	kk	hh	hh	hh	hk	kk	kk	hk	hh	hk	hh	hk
TM460	<efxeg>	eg	ee	eg	ef	fg	eg	eg	eg	fg	ef	ee	eg	ef	ee	fg	eg	ef	ee	ee	ef	ef	ef	eg	fg	ee	fg	eg	ef	ef	ef	ef	ee	ef	ef	fg	ee	ef	eg	ef	ee	fg	eg	fg	fg	fg	eg	eg	ee
TM461	<efxeg>	ee	ef	ef	fg	ee	fg	ef	ef	ef	ee	ee	ee	ee	ee	--	ef	ee	ee	ee	eg	eg	ef	eg	fg	eg	fg	ee	eg	ee	ef	ef	eg	fg	fg	--	eg	ef	eg	ef	ef	fg	fg	ef	ee	ee	eg	ef	ef
TM462	<efxeg>	fg	ee	fg	fg	ef	fg	ef	eg	ef	fg	ee	eg	fg	ee	ef	eg	ee	eg	ef	fg	ee	fg	ee	fg	fg	ee	ee	ef	ef	ee	eg	fg	ef	ef	fg	fg	fg	ef	ee	ee	ef	ee	ef	ef	eg	eg	eg	eg
TM463	<nnxnp>	np	nn	nn	np	nn	nn	nn	np	nn	np	np	nn	np	nn	nn	np	np	nn	np	np	nn	nn	np	nn	nn	np	np	np	np	np	np	np	np	np	--	nn	nn	nn	np	nn	np	nn	np	np	np	nn	nn	np
TM464	<efxeg>	ee	ef	ee	ee	ee	ee	ef	ee	ef	ee	eg	ef	ef	ef	--	fg	eg	fg	ef	eg	fg	ee	eg	ef	ee	ef	ee	ee	ee	ef	eg	ee	ee	eg	eg	ee	ee	eg	fg	eg	ef	ef	ee	ef	fg	ee	fg	ef
TM465	<nnxnp>	np	np	nn	np	np	nn	np	nn	np	nn	np	nn	nn	np	np	nn	np	nn	nn	nn	np	nn	np	np	nn	np	np	np	np	np	nn	nn	np	np	nn	nn	nn	np	np	np	np	np	np	np	nn	nn	nn	nn
TM466	<lmxll>	lm	lm	lm	lm	lm	lm	ll	ll	lm	ll	ll	lm	lm	lm	--	ll	ll	ll	ll	ll	lm	lm	lm	lm	lm	ll	ll	lm	lm	lm	lm	ll	lm	lm	lm	lm	lm	lm	lm	lm	lm	lm	lm	lm	lm	ll	lm	ll
TM467	<nnxnp>	np	np	nn	np	np	nn	np	nn	np	np	np	nn	nn	nn	np	nn	np	nn	nn	nn	np	nn	np	np	nn	np	nn	np	np	nn	nn	nn	np	np	np	nn	nn	np	np	np	np	np	np	np	np	nn	nn	nn
TM468	<efxeg>	eg	eg	ee	eg	fg	ee	fg	ef	eg	eg	fg	ef	ef	ef	eg	ee	eg	ef	ee	ee	fg	ef	fg	fg	ef	fg	ef	fg	eg	ee	ef	ee	fg	eg	fg	ee	ef	fg	fg	eg	fg	fg	fg	eg	fg	ef	ef	ef
TM469	<efxeg>	ef	fg	eg	fg	eg	ee	ef	ef	ef	ef	ee	ee	ef	ef	--	ef	eg	eg	ef	fg	eg	eg	ef	ef	eg	eg	ef	fg	ef	fg	fg	ee	ee	ef	ef	ef	fg	ee	eg	ef	ef	fg	eg	fg	fg	eg	ef	fg
TM470	<nnxnp>	nn	nn	np	np	nn	--	nn	np	np	np	nn	np	np	np	nn	nn	np	nn	np	np	np	nn	nn	nn	np	nn	nn	np	np	np	np	--	np	nn	--	np	nn	np	np	np	nn	nn	nn	nn	nn	np	nn	nn
TM471	<lmxll>	ll	ll	lm	lm	lm	lm	lm	lm	lm	lm	ll	lm	ll	lm	lm	ll	lm	ll	lm	lm	ll	lm	lm	ll	ll	ll	ll	lm	ll	--	ll	lm	lm	lm	lm	lm	ll	lm	lm	lm	lm	ll	ll	lm	lm	--	--	lm
TM472	<hkxhk>	hk	kk	hh	kk	hk	hk	hh	hh	hh	hk	hh	hk	--	hk	kk	hh	hh	kk	kk	hk	hk	hh	hh	hk	kk	hk	hk	hk	hk	hh	hk	kk	hk	kk	hk	hh	hk	hk	hh	hk	kk	hk	hh	hk	hk	hh	hk	hh
TM473	<nnxnp>	np	np	nn	nn	np	nn	nn	nn	np	nn	nn	nn	np	np	np	nn	np	np	np	np	np	nn	nn	np	np	np	np	np	np	np	nn	np	nn	np	np	nn	nn	np	nn	np	np	np	nn	np	nn	nn	nn	nn
TM474	<lmxll>	lm	ll	ll	ll	lm	ll	lm	lm	ll	lm	ll	ll	lm	ll	lm	ll	--	lm	ll	lm	ll	lm	ll	lm	lm	ll	ll	ll	lm	ll	lm	ll	lm	lm	lm	lm	lm	ll	lm	lm	ll	lm	lm	ll	ll	lm	lm	ll
TM475	<hkxhk>	hk	kk	hh	kk	hh	hh	hk	hh	hk	kk	hk	hh	hk	hh	hh	hk	hh	kk	hk	hk	kk	hh	kk	hk	kk	kk	hk	hk	kk	hh	kk	kk	kk	hk	--	hh	hh	hk	kk	hk	hk	hh	hk	hk	kk	hh	hk	hk
TM476	<lmxll>	ll	lm	ll	ll	lm	ll	ll	lm	lm	ll	lm	ll	lm	lm	lm	ll	ll	lm	ll	lm	lm	lm	ll	ll	lm	lm	lm	lm	ll	ll	lm	ll	ll	lm	lm	--	lm	lm	lm	lm	lm	ll	lm	ll	ll	lm	lm	lm
TM477	<efxeg>	ef	fg	eg	ef	fg	eg	ef	ef	ef	ef	ef	eg	ef	ef	eg	ef	eg	fg	fg	eg	eg	ee	ef	ef	ee	ee	fg	fg	ee	fg	fg	eg	ee	ef	ef	ef	fg	ee	ef	ee	ef	fg	eg	fg	eg	ee	ef	ef
TM479	<efxeg>	ee	--	fg	ef	fg	eg	ef	ef	ef	ef	ef	eg	ef	ef	eg	ef	eg	fg	fg	eg	eg	ee	ef	ef	ee	eg	fg	fg	ee	fg	fg	eg	ee	ef	ef	ef	fg	ee	ef	ee	ef	fg	eg	fg	eg	ee	ef	ef
TM480	<hkxhk>	--	kk	hh	hh	hk	hh	--	hk	hk	hh	kk	hk	hh	kk	hk	hk	kk	hk	hk	hh	kk	hh	kk	hh	hh	kk	kk	hk	hk	kk	hk	hh	hk	hk	--	hh	hh	hk	kk	kk	hk	kk	hk	hk	hk	hk	hk	hk
TM481	<nnxnp>	np	nn	nn	nn	np	nn	nn	np	np	nn	np	np	np	np	np	nn	np	nn	nn	np	nn	nn	np	np	nn	nn	nn	nn	nn	np	nn	np	nn	nn	np	np	np	nn	nn	nn	nn	np	nn	nn	nn	np	nn	nn
TM482	<efxeg>	ef	fg	ef	eg	ee	ef	ef	ef	ee	eg	fg	ef	eg	fg	eg	ef	eg	fg	fg	eg	eg	eg	ef	ee	fg	ee	ef	eg	eg	eg	eg	fg	eg	--	ee	fg	eg	ef	eg	fg	ee	ef	ee	ee	ee	--	ef	fg
TM483	<efxeg>	ee	ef	ee	ee	--	ee	ef	ee	ef	ee	eg	ef	ee	ef	ef	fg	eg	fg	ef	eg	fg	ee	eg	ef	ee	ef	ee	ee	ee	ef	eg	ee	ee	eg	--	ee	ee	eg	fg	eg	ef	ef	ee	ef	fg	ee	fg	ef
TM484	<efxeg>	ef	ef	eg	eg	eg	ee	ee	eg	ee	ee	ef	eg	ef	eg	ee	ef	eg	fg	eg	ee	fg	eg	ee	ef	fg	ef	fg	eg	ef	ef	fg	eg	eg	ee	ee	--	ef	fg	eg	eg	ee	ef	ee	ee	eg	ee	eg	ee
TM485	<lmxll>	lm	ll	ll	lm	lm	ll	ll	lm	ll	lm	ll	lm	ll	lm	lm	ll	lm	ll	lm	lm	--	lm	lm	ll	ll	ll	lm	ll	ll	lm	lm	ll	ll	ll	ll	ll	ll	ll	ll	lm	lm	lm	lm	lm	ll	lm	ll	ll
TM486	<lmxll>	ll	lm	ll	lm	lm	lm	ll	ll	ll	lm	ll	lm	ll	ll	lm	ll	ll	lm	lm	ll	lm	ll	ll	ll	ll	lm	ll	lm	lm	ll	lm	lm	--	lm	--	ll	lm	ll	ll	ll	lm	ll	ll	lm	lm	ll	lm	ll
TM487	<nnxnp>	np	np	nn	np	--	nn	nn	nn	nn	np	nn	nn	np	np	np	nn	nn	np	np	np	nn	nn	nn	np	np	nn	np	np	nn	nn	nn	np	nn	np	np	nn	nn	np	nn	np	np	np	nn	np	nn	nn	nn	nn
TM488	<lmxll>	--	ll	lm	ll	ll	ll	lm	lm	lm	ll	lm	ll	lm	ll	ll	lm	lm	lm	ll	ll	ll	lm	lm	lm	ll	ll	lm	lm	ll	lm	ll	ll	ll	ll	lm	lm	ll	lm	lm	lm	ll	lm	ll	lm	ll	lm	lm	ll
TM489	<nnxnp>	nn	nn	np	nn	nn	--	np	nn	--	--	nn	--	nn	nn	--	np	np	np	np	np	nn	nn	np	nn	--	nn	nn	np	--	nn	np	--	np	np	np	nn	nn	np	np	np	nn	nn	nn	nn	np	--	np	np
TM490	<nnxnp>	nn	np	np	np	np	nn	nn	nn	np	np	np	nn	nn	np	nn	np	nn	np	np	nn	np	nn	np	np	nn	np	nn	np	nn	nn	np	nn	nn	nn	np	np	nn	nn	np	nn	np	nn	np	nn	nn	nn	nn	np
TM491	<efxeg>	fg	ef	ee	eg	fg	ee	ef	eg	eg	eg	fg	ee	ee	ef	ef	ee	--	fg	fg	ef	eg	ee	eg	fg	eg	fg	ef	ef	ef	ef	fg	ef	eg	ee	eg	--	ef	fg	eg	eg	fg	eg	eg	fg	ee	eg	ee	fg
TM492	<nnxnp>	nn	nn	np	np	np	nn	nn	np	np	np	nn	np	nn	np	nn	nn	np	np	np	nn	np	nn	nn	nn	np	nn	np	np	nn	np	np	nn	np	nn	--	np	nn	np	np	np	nn	nn	nn	nn	np	nn	np	nn
TM493	<lmxll>	ll	ll	lm	lm	lm	ll	lm	lm	lm	lm	ll	lm	ll	lm	lm	lm	lm	lm	lm	lm	ll	lm	lm	ll	ll	ll	ll	lm	ll	lm	ll	lm	lm	lm	lm	lm	ll	lm	lm	lm	lm	ll	ll	lm	lm	lm	lm	lm
TM494	<nnxnp>	np	nn	nn	nn	nn	nn	nn	nn	np	nn	nn	nn	np	nn	nn	nn	nn	np	nn	np	np	nn	np	np	nn	nn	np	np	nn	np	np	nn	np	nn	nn	nn	nn	nn	np	nn	np	np	np	nn	nn	nn	nn	np
TM495	<nnxnp>	nn	nn	np	np	np	nn	nn	np	nn	nn	nn	np	nn	np	--	nn	np	np	nn	nn	np	np	nn	nn	np	nn	np	np	nn	nn	np	np	nn	nn	nn	np	nn	np	np	np	nn	nn	--	nn	np	nn	np	nn
TM496	<nnxnp>	nn	np	nn	nn	nn	nn	np	nn	nn	np	np	nn	nn	np	np	np	nn	nn	np	nn	nn	nn	np	np	np	nn	nn	nn	np	np	nn	np	np	nn	nn	np	nn	np	np	np	nn	nn	nn	nn	np	nn	np	nn
TM497	<nnxnp>	np	nn	np	nn	np	np	np	np	np	nn	nn	np	nn	nn	--	np	nn	nn	nn	nn	nn	nn	np	np	nn	np	np	nn	nn	nn	nn	nn	nn	nn	--	--	nn	np	nn	nn	np	np	np	np	np	np	np	nn
TM498	<lmxll>	lm	ll	ll	ll	lm	ll	ll	lm	ll	lm	lm	ll	ll	lm	lm	lm	lm	lm	lm	--	ll	ll	lm	ll	ll	lm	ll	ll	ll	--	ll	ll	lm	lm	ll	ll	lm	lm	ll	lm	ll	ll	ll	lm	lm	lm	ll	lm
TM499	<hkxhk>	hk	kk	kk	kk	kk	hk	hk	hh	kk	hk	hk	hk	hk	kk	hk	hk	hh	kk	hk	hk	hk	hk	kk	hk	hk	kk	kk	hk	hk	hh	hk	hk	hk	--	--	hk	hh	hh	hk	hk	hk	hh	hk	hh	hk	hh	hk	kk
TM500	<nnxnp>	np	nn	np	nn	nn	np	np	np	np	nn	nn	np	nn	np	nn	np	--	--	nn	nn	nn	nn	np	np	nn	np	np	nn	nn	nn	np	nn	nn	nn	np	nn	nn	np	nn	nn	np	np	np	np	--	np	np	nn
TM501	<nnxnp>	np	nn	nn	np	nn	np	np	nn	np	np	nn	np	np	nn	nn	nn	np	np	np	nn	np	np	nn	np	nn	np	nn	np	nn	np	nn	np	np	nn	nn	np	np	np	nn	nn	np	np	np	nn	np	nn	nn	np
TM502	<nnxnp>	nn	nn	nn	nn	np	nn	nn	nn	np	nn	nn	np	nn	np	--	nn	nn	nn	nn	np	nn	nn	nn	nn	np	np	nn	np	np	nn	nn	np	nn	np	nn	nn	np	nn	nn	np	nn	nn	nn	nn	nn	np	nn	np
TM503	<efxeg>	eg	fg	ee	fg	ef	ef	ee	ee	ee	--	ee	ef	--	eg	--	ee	ee	fg	fg	eg	ef	ee	ee	eg	fg	ef	eg	eg	ef	ee	ef	fg	ef	fg	--	ee	ef	eg	ee	eg	fg	eg	ee	fg	--	ee	ef	ee
TM504	<nnxnp>	nn	nn	np	np	np	nn	np	nn	nn	np	np	nn	nn	nn	--	nn	np	nn	np	nn	nn	np	nn	nn	np	nn	nn	nn	np	np	np	nn	nn	nn	--	np	nn	np	nn	np	np	np	nn	nn	nn	np	nn	nn
TM505	<hkxhk>	hk	hk	hh	hk	kk	kk	hk	hh	hk	hk	hk	kk	hh	hk	hk	hk	hk	hh	hk	kk	kk	hh	hk	hh	hk	kk	hh	hh	kk	hk	kk	hk	kk	hk	--	hh	--	hh	hk	hh	hk	hh	kk	hh	hk	--	--	kk
TM506	<efxeg>	--	ef	ee	ee	--	eg	--	eg	ef	eg	eg	--	ef	ee	ef	fg	ee	fg	ef	eg	eg	ee	eg	ef	ef	ef	ee	ef	ee	ef	eg	ee	ee	eg	eg	ee	ee	fg	fg	eg	ee	ef	ef	fg	fg	ee	fg	ef
TM507	<nnxnp>	nn	--	np	np	np	nn	--	nn	--	--	np	--	nn	--	np	nn	np	nn	np	nn	nn	np	nn	nn	np	nn	nn	nn	np	np	np	nn	nn	nn	nn	np	nn	np	nn	np	np	np	nn	--	nn	np	nn	nn
TM508	<abxcd>	bc	bc	ad	ad	bd	ac	ac	ad	ac	ac	bc	ad	bc	ad	ac	bc	ad	bd	bd	ac	bd	ad	ac	bc	bd	bc	bd	ad	bc	bc	ad	ad	ad	ac	--	ad	bc	bd	ad	ad	ac	bc	ac	ac	ad	ac	ad	ac
TM509	<efxeg>	fg	ef	eg	ef	eg	ee	ef	eg	fg	ef	fg	eg	fg	eg	eg	ef	eg	ef	ee	ee	ef	ee	ee	--	ef	ef	ee	ef	ef	eg	ef	ef	ef	ee	fg	--	eg	ee	ef	ee	ee	eg	ee	ee	ef	--	ee	ef
TM510	<abxcd>	bc	bd	bd	bc	bd	ac	ac	bd	ac	ac	ad	ac	ac	ad	--	bd	bc	ac	ac	bd	bc	bc	bd	ac	ad	ac	bd	bc	ad	ac	ad	bc	bc	ad	ad	ad	bc	bc	bd	bd	bc	bc	bc	bd	bc	ad	--	bc
TM511	<abxcd>	bc	ad	ad	ad	ad	ac	ac	bc	ad	bd	bd	ac	ac	--	bc	bd	bc	ad	bd	ac	ad	ac	ad	ad	ac	ad	ac	bd	ac	bd	bd	ac	bc	bc	ac	--	--	bc	ad	bc	ad	ad	ad	bc	bc	--	--	bd
TM512	<nnxnp>	np	nn	np	nn	nn	np	np	np	np	nn	nn	np	nn	np	nn	np	nn	nn	nn	nn	nn	np	np	np	nn	np	np	nn	nn	nn	np	nn	nn	nn	np	nn	nn	np	--	nn	np	np	np	np	np	np	np	nn
TM513	<efxeg>	ef	ef	ee	ee	fg	ee	ef	ef	fg	ef	ee	ef	ef	fg	fg	ef	ef	ee	ee	eg	ee	ef	ef	ee	fg	fg	ef	eg	fg	ee	ee	eg	ef	fg	ee	ef	ef	ee	--	fg	ee	ef	ef	ef	ee	eg	ef	eg
TM514	<nnxnp>	--	np	nn	np	np	nn	np	nn	np	np	np	nn	np	nn	nn	np	nn	np	nn	nn	nn	np	np	np	--	np	nn	np	nn	nn	np	np	np	nn	nn	nn	nn	nn	np	np	nn	np	np	np	np	nn	nn	nn
TM515	<nnxnp>	np	np	nn	np	np	nn	np	nn	np	np	np	nn	np	nn	nn	np	nn	np	nn	nn	nn	np	np	nn	nn	np	nn	np	nn	nn	np	np	np	nn	--	nn	nn	nn	np	np	nn	np	np	np	np	nn	nn	np
TM516	<lmxll>	ll	ll	lm	lm	lm	ll	ll	lm	ll	lm	ll	lm	ll	lm	lm	lm	lm	lm	lm	lm	ll	lm	lm	--	--	ll	ll	lm	ll	lm	ll	lm	lm	lm	lm	lm	ll	lm	lm	lm	lm	ll	ll	lm	lm	lm	lm	--
TM517	<nnxnp>	nn	np	nn	np	np	nn	nn	nn	nn	nn	nn	nn	np	nn	--	nn	np	np	nn	np	np	np	nn	nn	np	np	nn	np	nn	np	np	nn	nn	nn	nn	nn	nn	nn	np	nn	nn	np	np	np	nn	np	nn	np
TM518	<nnxnp>	nn	np	nn	np	np	nn	nn	nn	nn	np	np	nn	np	nn	np	nn	np	np	np	np	np	nn	nn	nn	np	nn	np	np	np	np	nn	np	np	--	nn	np	np	nn	np	np	nn	nn	nn	nn	nn	nn	nn	np
TM519	<lmxll>	lm	lm	lm	ll	ll	lm	ll	ll	ll	ll	ll	ll	ll	lm	ll	ll	lm	lm	lm	lm	lm	ll	ll	ll	lm	ll	lm	ll	ll	ll	lm	lm	ll	ll	ll	lm	ll	lm	ll	lm	ll	ll	ll	ll	ll	ll	ll	lm
TM520	<nnxnp>	nn	np	nn	np	np	nn	nn	nn	nn	nn	nn	nn	np	nn	np	nn	np	np	nn	np	np	np	nn	nn	np	np	nn	np	nn	np	np	nn	nn	nn	--	nn	nn	nn	np	nn	nn	np	np	np	nn	--	nn	--
TM521	<lmxll>	lm	ll	lm	lm	lm	ll	lm	ll	lm	lm	ll	lm	lm	ll	--	lm	ll	lm	ll	ll	ll	ll	ll	ll	lm	lm	ll	ll	ll	ll	lm	lm	ll	ll	--	ll	ll	ll	lm	ll	lm	lm	ll	ll	lm	ll	ll	ll
TM522	<lmxll>	ll	lm	ll	ll	ll	ll	lm	ll	--	ll	--	lm	lm	lm	lm	lm	ll	lm	lm	ll	lm	--	ll	lm	lm	lm	ll	ll	ll	lm	ll	ll	ll	ll	ll	ll	ll	ll	--	ll	lm	lm	ll	lm	lm	ll	lm	lm
TM523	<nnxnp>	nn	nn	nn	nn	nn	nn	nn	np	np	np	nn	nn	np	nn	nn	np	nn	nn	nn	np	nn	np	nn	nn	np	nn	nn	np	nn	nn	np	nn	nn	nn	np	np	nn	nn	np	np	nn	nn	np	nn	np	nn	np	nn
TM524	<efxeg>	ef	fg	ef	eg	ee	ef	ee	ef	ee	eg	eg	ef	eg	ef	eg	ef	eg	fg	fg	fg	fg	eg	ef	ee	fg	ee	ef	eg	eg	eg	ef	fg	eg	eg	ee	fg	eg	ef	eg	fg	ee	ee	ee	ee	ee	ef	ef	fg
TM525	<efxeg>	ee	ef	ee	fg	fg	ee	ee	ee	eg	fg	fg	eg	ee	eg	ee	--	ef	fg	eg	ee	ef	ef	fg	fg	ee	fg	fg	fg	eg	ef	eg	ee	eg	ee	eg	fg	ee	ef	fg	ee	ef	ef	ef	ef	ee	ef	ef	eg
TM526	<lmxll>	ll	ll	lm	lm	lm	lm	lm	lm	lm	lm	ll	lm	ll	lm	ll	ll	lm	ll	ll	lm	ll	lm	--	ll	ll	ll	ll	lm	--	ll	lm	lm	--	lm	lm	ll	ll	ll	lm	lm	lm	ll	lm	lm	--	lm	lm	lm
TM527	<abxcd>	bd	ad	ad	bc	bc	ad	ad	bc	ac	bd	ac	bc	ac	bc	bc	ad	bc	ad	bd	bc	ad	bd	bc	ad	ad	ad	bd	ac	ac	bc	bd	ac	ac	ad	ac	ac	ad	ad	ad	bd	bd	bc	bd	bc	ad	bc	ac	ac
TM528	<nnxnp>	np	np	np	nn	nn	np	np	nn	nn	np	nn	nn	nn	nn	nn	np	nn	np	np	nn	np	np	nn	np	np	np	np	nn	nn	nn	np	nn	nn	np	nn	nn	np	np	np	np	np	nn	np	nn	np	nn	nn	nn
TM529	<hkxhk>	kk	hk	hk	kk	hk	hk	hh	hk	hh	kk	hk	hk	kk	kk	--	kk	hk	hk	kk	kk	hk	hh	hk	hh	hk	hk	hh	kk	hk	kk	hk	--	kk	hk	--	kk	hk	hk	--	hk	hk	hh	hh	hk	hk	kk	hk	hh
TM530	<nnxnp>	nn	nn	nn	nn	np	np	nn	np	nn	np	np	nn	nn	nn	nn	np	nn	np	nn	np	np	nn	np	nn	nn	nn	nn	nn	nn	nn	--	nn	nn	np	--	nn	nn	np	nn	np	nn	nn	nn	np	np	nn	np	--
TM531	<nnxnp>	np	nn	nn	nn	np	nn	np	nn	np	np	np	nn	nn	np	nn	np	nn	np	np	np	nn	np	np	nn	nn	nn	nn	nn	nn	nn	np	np	nn	np	np	np	np	np	nn	np	np	nn	nn	nn	nn	nn	np	np
TM532	<nnxnp>	nn	np	np	--	np	nn	nn	np	nn	nn	np	nn	nn	np	np	np	nn	nn	nn	np	nn	nn	np	nn	np	nn	--	nn	np	nn	np	nn	nn	np	np	nn	nn	nn	np	np	nn	nn	nn	np	nn	np	np	nn
TM533	<nnxnp>	nn	np	nn	np	nn	nn	--	nn	nn	nn	nn	nn	np	nn	np	nn	np	np	nn	np	np	np	nn	nn	np	np	nn	np	nn	np	nn	nn	nn	nn	nn	nn	nn	nn	np	nn	nn	np	np	np	nn	np	nn	np
TM534	<nnxnp>	np	nn	np	np	np	np	nn	np	np	nn	nn	np	np	nn	nn	nn	np	np	nn	np	np	np	nn	nn	nn	--	np	np	nn	nn	np	nn	nn	np	--	nn	np	nn	nn	nn	np	np	np	np	nn	np	nn	np
TM535	<efxeg>	ef	eg	ef	ef	fg	--	fg	eg	ef	ef	ee	fg	fg	ee	eg	fg	ee	ee	ee	eg	ee	ee	eg	ee	fg	--	ee	ee	ee	eg	ef	fg	eg	ee	ee	eg	ee	ee	ef	eg	ef	ef	ee	ee	ef	--	eg	ee
TM536	<lmxll>	lm	ll	lm	lm	lm	ll	lm	ll	lm	lm	ll	lm	lm	ll	ll	lm	ll	ll	ll	ll	ll	ll	ll	ll	lm	lm	ll	ll	ll	ll	lm	lm	ll	ll	ll	ll	ll	ll	lm	ll	lm	lm	ll	ll	lm	ll	ll	ll
TM537	<nnxnp>	np	np	np	np	nn	nn	nn	np	nn	np	--	nn	np	np	np	nn	nn	np	np	nn	nn	np	nn	nn	np	nn	np	nn	nn	nn	nn	np	nn	np	np	np	np	np	nn	np	np	np	nn	np	np	nn	np	nn
TM538	<nnxnp>	np	np	nn	np	np	nn	np	nn	np	np	np	nn	np	nn	nn	np	nn	np	nn	nn	nn	nn	np	np	nn	np	nn	--	nn	nn	np	np	np	nn	nn	nn	nn	nn	np	np	np	np	np	np	np	--	nn	nn
TM539	<efxeg>	ef	fg	ef	eg	eg	fg	ee	eg	ee	eg	eg	eg	eg	--	eg	ee	ef	fg	fg	fg	fg	ee	ee	ee	fg	ee	fg	ee	ee	ee	ef	ef	eg	eg	--	fg	eg	ef	eg	fg	ee	ee	ee	eg	ee	ee	ee	fg
TM540	<lmxll>	lm	lm	lm	lm	ll	lm	lm	lm	ll	--	lm	lm	lm	lm	--	lm	lm	lm	lm	lm	lm	lm	lm	lm	lm	lm	lm	ll	ll	ll	lm	lm	lm	ll	--	ll	lm	lm	lm	lm	ll	lm	lm	lm	ll	ll	lm	ll
TM541	<nnxnp>	nn	np	np	nn	nn	np	np	nn	nn	--	nn	np	np	np	--	np	np	nn	nn	np	nn	np	nn	nn	nn	np	np	np	np	np	nn	nn	nn	nn	--	nn	np	nn	nn	nn	nn	nn	nn	nn	np	nn	np	nn
TM542	<nnxnp>	np	np	nn	np	np	nn	np	nn	np	--	np	nn	nn	np	--	nn	np	nn	nn	nn	np	nn	np	np	nn	np	np	np	np	np	nn	nn	np	np	--	nn	nn	np	np	np	np	np	np	np	nn	nn	nn	nn
TM543	<efxeg>	ef	eg	ef	fg	ef	ef	ef	eg	ee	--	ee	--	fg	ee	--	ef	eg	ee	ee	ee	eg	ee	ee	eg	eg	fg	ee	eg	fg	eg	ef	ee	ee	ef	--	ef	ef	ef	fg	ef	ee	fg	eg	eg	eg	fg	ee	ef
TM544	<efxeg>	fg	ef	ee	fg	ee	ee	ee	eg	fg	--	fg	ee	fg	ee	--	eg	eg	ee	eg	eg	ee	ee	fg	ef	ef	fg	fg	eg	fg	eg	eg	fg	fg	eg	--	ee	ee	ee	ee	ee	eg	ee	fg	eg	fg	eg	ee	eg
TM545	<nnxnp>	nn	nn	nn	np	np	nn	nn	np	np	--	np	np	np	np	--	nn	np	nn	nn	np	nn	nn	np	nn	nn	--	nn	np	nn	np	nn	np	np	nn	--	np	nn	nn	nn	nn	nn	np	nn	np	nn	np	np	nn
TM546	<hkxhk>	hh	hk	hk	hk	kk	hk	hh	hh	hh	--	hk	hk	hk	hh	--	hh	kk	kk	hh	hk	kk	kk	hh	hh	hk	kk	hh	hk	hh	hk	kk	hk	hh	hh	--	hh	hh	hk	kk	hh	hh	hk	kk	hk	hh	kk	hh	hk
TM547	<efxeg>	ee	eg	ee	fg	fg	eg	ef	fg	ef	--	fg	fg	--	ee	--	ef	ee	eg	eg	eg	eg	ef	ef	ef	eg	ef	eg	ef	ef	ef	ee	ee	fg	fg	--	eg	fg	ee	fg	eg	ef	ef	ef	fg	ef	ef	ef	eg
TM548	<nnxnp>	nn	np	nn	np	np	np	nn	np	nn	np	np	np	np	nn	--	nn	nn	np	np	np	np	nn	nn	nn	np	nn	np	nn	nn	nn	nn	nn	np	np	--	np	np	nn	np	np	nn	nn	nn	np	nn	nn	nn	np
TM549	<lmxll>	lm	lm	ll	lm	lm	ll	lm	lm	lm	--	lm	ll	lm	lm	--	--	ll	lm	lm	ll	ll	ll	lm	lm	ll	ll	--	lm	ll	lm	--	ll	ll	lm	--	lm	lm	ll	lm	ll	lm	lm	ll	lm	ll	ll	lm	lm
TM550	<efxeg>	ef	ee	fg	fg	ef	ee	ee	fg	eg	--	ef	fg	eg	fg	--	ef	fg	fg	fg	ef	eg	ef	ef	ee	eg	ee	ee	fg	eg	fg	eg	ef	fg	--	--	fg	ee	fg	fg	fg	ef	ee	ee	ef	ef	fg	ef	ef
TM551	<efxeg>	ef	ee	eg	fg	fg	ef	fg	ef	ee	--	fg	ee	ee	ef	--	ef	fg	ef	eg	ef	ee	fg	ef	ee	fg	ef	ef	ee	eg	eg	eg	ee	ef	ef	--	eg	ef	eg	ef	eg	eg	fg	ef	ef	ee	eg	ef	ee
TM552	<nnxnp>	nn	np	np	np	np	np	np	nn	nn	--	np	np	nn	np	--	nn	nn	np	nn	nn	np	np	nn	nn	np	nn	nn	nn	nn	nn	nn	nn	nn	nn	--	np	np	np	np	np	np	nn	nn	nn	nn	np	np	np
TM553	<nnxnp>	nn	nn	nn	nn	nn	nn	nn	nn	nn	--	np	nn	nn	nn	--	np	np	np	nn	np	np	nn	np	nn	nn	nn	nn	nn	nn	nn	np	nn	nn	np	--	nn	nn	np	np	np	nn	nn	nn	nn	np	nn	np	nn
TM554	<nnxnp>	np	np	nn	nn	np	nn	np	nn	np	--	--	nn	nn	np	--	nn	np	nn	np	nn	np	nn	np	nn	--	np	np	np	np	np	nn	nn	np	np	np	nn	nn	np	np	np	np	np	np	np	nn	nn	nn	nn
TM555	<efxeg>	ef	ef	fg	ef	fg	ee	ee	fg	ee	--	fg	ee	ee	eg	--	fg	ef	ee	ee	ef	fg	ef	eg	ee	eg	eg	fg	ee	eg	ee	eg	--	ef	eg	--	eg	ef	ef	ee	--	ef	ef	ef	--	ef	eg	fg	ef
TM556	<lmxll>	lm	ll	lm	lm	ll	ll	lm	lm	ll	--	lm	ll	lm	lm	--	lm	lm	ll	ll	lm	ll	lm	lm	lm	lm	ll	ll	ll	ll	lm	ll	--	lm	ll	--	lm	ll	lm	lm	lm	lm	lm	lm	ll	ll	lm	ll	lm
TM557	<nnxnp>	np	np	--	np	nn	np	np	np	nn	--	np	np	nn	nn	--	np	np	np	np	nn	np	np	--	nn	nn	np	np	nn	nn	nn	np	--	np	nn	--	np	np	np	np	nn	np	np	np	np	np	np	np	nn
TM558	<nnxnp>	np	np	nn	np	np	nn	np	nn	np	--	np	nn	np	nn	--	nn	np	np	nn	nn	nn	nn	np	np	nn	np	nn	np	nn	nn	np	nn	np	nn	--	nn	nn	nn	np	np	np	np	np	np	np	--	nn	nn
TM559	<nnxnp>	np	nn	nn	nn	nn	np	nn	np	nn	--	np	nn	nn	np	np	np	np	np	np	np	np	np	nn	nn	np	nn	--	nn	np	nn	nn	--	nn	np	nn	np	nn	np	np	nn	np	nn	np	np	np	nn	np	--
TM560	<efxeg>	ee	eg	fg	fg	ef	fg	ef	eg	ee	--	ee	fg	fg	ee	--	ef	--	ee	ee	ee	eg	ee	ee	eg	ef	fg	eg	eg	fg	eg	ef	ee	eg	ef	ef	ef	ef	ef	fg	ef	ef	fg	eg	eg	eg	fg	ee	ef
TM561	<nnxnp>	nn	np	nn	nn	np	nn	np	np	nn	--	nn	np	np	nn	np	np	nn	nn	nn	np	nn	nn	np	nn	np	nn	nn	nn	np	np	nn	np	np	nn	--	np	nn	nn	nn	np	nn	nn	nn	nn	nn	np	np	nn
TM562	<nnxnp>	--	np	np	np	np	np	np	nn	nn	--	np	np	nn	np	--	nn	nn	np	nn	nn	np	np	nn	np	np	nn	nn	nn	nn	nn	nn	nn	nn	nn	--	np	np	np	np	np	np	nn	nn	nn	nn	nn	np	nn
TM563	<hkxhk>	--	kk	hh	hh	hk	kk	kk	hh	hk	--	hk	hh	hh	hh	--	hk	hh	hk	hh	hh	hk	hk	hk	kk	hk	hk	kk	hh	hk	hh	hk	hk	hh	hk	--	hh	hk	hh	hh	hk	hk	kk	kk	hk	hk	hh	hk	hk
TM564	<hkxhk>	hk	kk	hk	hh	hk	hk	hh	hk	hk	--	hh	hk	--	hk	--	hk	hh	--	hk	hk	hk	hk	hk	kk	hh	hk	hk	kk	hk	hk	hk	hh	hk	hk	--	hk	hk	hk	hk	hk	hk	hh	hh	hk	kk	kk	hk	kk
TM565	<lmxll>	lm	ll	lm	lm	lm	lm	lm	ll	ll	--	lm	lm	lm	ll	--	lm	lm	ll	ll	ll	lm	ll	ll	ll	ll	lm	ll	ll	lm	ll	lm	lm	ll	lm	--	ll	lm	lm	lm	ll	ll	lm	ll	ll	ll	lm	ll	ll
TM566	<efxeg>	ee	ef	ef	ef	ee	ef	ee	ef	ef	--	ee	ef	eg	ef	--	ee	eg	eg	ee	eg	fg	ef	fg	fg	eg	fg	ee	fg	ee	ef	fg	ee	fg	fg	--	ef	ef	fg	ef	ef	fg	fg	ef	ef	ee	ee	ef	fg
TM567	<nnxnp>	nn	np	np	nn	nn	np	np	nn	nn	nn	nn	np	np	np	--	np	np	nn	nn	np	nn	np	nn	nn	nn	nn	np	np	np	np	nn	--	np	np	--	nn	np	nn	nn	nn	nn	nn	nn	nn	np	nn	np	nn
TM568	<nnxnp>	np	np	np	np	nn	nn	nn	nn	nn	np	nn	nn	np	np	--	nn	nn	np	np	np	nn	np	nn	np	np	nn	np	np	nn	nn	nn	np	nn	np	--	np	nn	np	nn	np	np	np	nn	np	nn	nn	nn	nn
TM569	<efxeg>	ee	eg	eg	ee	fg	fg	fg	ef	ee	ef	ee	fg	ee	fg	--	ef	ef	eg	ef	ee	fg	eg	ee	eg	eg	ee	ee	ef	ef	ef	ef	ee	ef	ef	--	eg	fg	--	ef	fg	--	fg	ee	ef	ee	ef	fg	ef
TM570	<nnxnp>	np	nn	nn	nn	nn	np	--	np	nn	nn	np	nn	nn	np	--	np	np	np	np	np	np	np	nn	nn	np	nn	nn	nn	np	nn	nn	np	nn	--	--	np	nn	np	np	nn	np	nn	np	np	np	nn	np	nn
TM571	<nnxnp>	nn	nn	nn	nn	np	np	nn	np	nn	np	np	nn	nn	nn	--	np	nn	np	nn	np	np	nn	np	nn	nn	nn	nn	nn	nn	nn	np	nn	nn	np	--	nn	nn	np	nn	np	nn	nn	nn	np	np	--	np	nn
TM572	<efxeg>	--	eg	fg	ee	ef	ee	fg	eg	ef	--	ee	ef	ef	ee	--	ee	fg	eg	eg	ee	ee	ee	fg	ef	--	eg	ef	eg	fg	ee	fg	--	eg	ef	eg	ee	ee	fg	eg	ee	ee	ee	ee	ee	fg	eg	eg	fg
TM573	<efxeg>	ee	ef	eg	ee	ee	ee	ee	ee	ee	--	ee	ef	ee	ef	--	fg	eg	fg	fg	eg	ef	ee	eg	ee	ee	ef	ee	eg	ee	ef	eg	eg	eg	--	--	ee	ee	eg	fg	fg	ef	ef	ee	ef	fg	ef	fg	eg
TM574	<hkxhk>	hk	kk	hh	hh	kk	hk	hh	hh	kk	hk	hh	hk	hk	hk	--	hh	hk	kk	kk	hk	kk	hh	hh	hk	hk	kk	kk	kk	kk	hk	hk	hk	hh	kk	--	hh	hk	hk	hh	hk	hk	hk	hh	kk	hk	hh	hk	hh
TM575	<nnxnp>	nn	np	np	np	np	np	np	nn	nn	nn	nn	np	nn	np	--	nn	nn	np	nn	nn	np	np	nn	np	np	nn	nn	--	nn	nn	nn	nn	nn	nn	--	np	np	np	np	np	np	nn	nn	nn	nn	nn	np	nn
TM576	<lmxll>	lm	lm	lm	lm	lm	ll	ll	lm	ll	ll	ll	ll	ll	ll	--	lm	lm	ll	ll	lm	lm	lm	ll	ll	ll	ll	lm	lm	ll	ll	ll	ll	lm	ll	--	ll	lm	lm	lm	--	lm	lm	lm	lm	lm	ll	lm	lm
TM577	<hkxhk>	hk	hk	hh	hk	kk	hh	hk	hk	hk	hk	kk	hh	kk	hk	--	--	--	kk	hh	hk	hk	hk	hk	kk	hk	kk	hk	kk	hh	hh	kk	hk	hk	hh	--	hh	hk	hk	kk	hk	kk	--	kk	hk	kk	kk	hk	hk
TM578	<lmxll>	ll	ll	lm	lm	ll	lm	lm	lm	lm	lm	ll	lm	ll	lm	--	ll	lm	ll	ll	lm	ll	lm	lm	ll	ll	ll	ll	lm	ll	ll	lm	lm	lm	lm	--	ll	ll	ll	lm	lm	lm	ll	lm	lm	lm	lm	lm	lm
TM579	<nnxnp>	nn	np	nn	nn	nn	nn	nn	nn	nn	np	np	nn	np	np	--	np	nn	nn	np	--	nn	nn	np	nn	nn	np	np	nn	np	nn	nn	nn	np	nn	nn	np	np	nn	nn	np	nn	nn	nn	np	nn	nn	np	nn
TM580	<efxeg>	ee	fg	ef	ef	ef	ef	ee	ee	ef	fg	fg	ef	eg	fg	--	eg	ee	ee	fg	ee	ef	ef	fg	ee	ee	eg	eg	ef	eg	ee	ee	ef	fg	ee	ef	fg	fg	ee	ee	fg	ef	ee	ef	fg	ee	ef	fg	ef
TM581	<lmxll>	ll	lm	lm	lm	ll	lm	ll	lm	lm	ll	ll	lm	lm	lm	--	ll	ll	ll	ll	ll	lm	lm	lm	lm	ll	ll	ll	lm	--	lm	lm	ll	lm	lm	--	lm	lm	lm	lm	lm	lm	lm	lm	lm	lm	ll	lm	lm
TM582	<nnxnp>	nn	np	np	nn	nn	np	np	nn	nn	nn	nn	np	np	np	--	np	np	nn	nn	np	np	np	nn	nn	nn	np	np	np	np	np	nn	np	nn	nn	np	nn	np	nn	nn	nn	nn	nn	nn	nn	np	nn	np	nn
TM583	<lmxll>	lm	lm	lm	lm	lm	ll	ll	lm	ll	ll	lm	ll	ll	ll	--	lm	lm	lm	lm	lm	lm	lm	ll	ll	ll	ll	lm	ll	ll	ll	ll	ll	lm	ll	ll	ll	lm	lm	ll	ll	lm	lm	lm	lm	lm	ll	lm	lm
TM584	<nnxnp>	nn	nn	nn	np	nn	nn	nn	nn	nn	nn	nn	nn	np	nn	--	nn	np	nn	nn	np	np	nn	np	np	np	np	nn	np	nn	nn	nn	np	np	np	nn	np	nn	--	nn	nn	np	np	nn	--	nn	np	nn	np
TM585	<nnxnp>	nn	nn	np	nn	nn	nn	np	nn	nn	nn	nn	nn	nn	nn	nn	np	np	np	np	np	nn	nn	np	nn	nn	nn	nn	np	np	nn	np	np	np	np	np	nn	nn	np	np	np	nn	nn	nn	nn	np	np	np	np
TM586	<nnxnp>	nn	nn	np	np	nn	np	nn	nn	nn	nn	nn	nn	nn	nn	--	nn	nn	nn	nn	nn	np	np	np	np	np	np	nn	np	nn	nn	nn	np	np	np	nn	np	nn	np	nn	nn	np	np	nn	nn	nn	np	np	nn
TM587	<nnxnp>	--	nn	nn	np	np	nn	nn	nn	np	np	np	np	nn	np	--	nn	nn	np	np	nn	nn	nn	np	np	nn	np	np	np	np	nn	np	nn	np	nn	np	np	nn	nn	np	nn	nn	nn	nn	nn	nn	nn	nn	np
TM588	<efxeg>	ee	eg	ee	fg	ef	ee	ef	ee	ef	fg	fg	ee	fg	ee	--	ee	fg	eg	eg	eg	eg	fg	ee	ef	eg	ef	ee	fg	fg	fg	ee	eg	fg	fg	ef	eg	fg	ee	fg	eg	ef	ef	ef	ef	ef	ee	ee	eg
TM589	<efxeg>	ee	fg	ef	ef	ef	ef	ee	ee	ef	eg	fg	ef	eg	fg	--	eg	ee	ee	fg	ee	fg	ef	eg	ee	--	eg	--	ef	--	ee	ee	--	fg	ee	ef	fg	eg	ef	ee	fg	fg	ee	ef	fg	ee	--	eg	ef
TM590	<hkxhk>	hh	kk	hk	hk	hk	hk	hh	hh	hk	hk	kk	hk	hk	kk	hk	hk	hh	hh	kk	hh	kk	hk	hk	hh	hh	hk	hk	hk	hh	hh	hh	hk	kk	hh	hk	kk	hk	hk	hh	kk	kk	hh	hk	kk	hh	hk	hk	hk
TM591	<nnxnp>	nn	nn	np	--	--	--	np	nn	np	--	np	nn	nn	nn	--	nn	np	np	nn	nn	nn	nn	nn	nn	np	nn	nn	nn	np	np	nn	np	nn	--	nn	np	nn	np	nn	np	np	np	np	nn	nn	--	nn	nn
TM592	<efxeg>	ef	eg	eg	eg	eg	ee	ee	fg	eg	fg	fg	ee	ee	ef	ef	fg	ef	fg	fg	ee	eg	ee	fg	eg	ee	eg	ee	fg	ee	fg	eg	ee	ef	ef	ee	eg	fg	ef	eg	ef	eg	eg	eg	ef	ef	fg	eg	fg
TM593	<efxeg>	eg	eg	fg	eg	ef	eg	ee	fg	ef	--	ef	ee	fg	eg	--	ef	ef	fg	eg	ee	ee	eg	ef	ef	eg	ee	--	ef	ee	ef	ee	eg	ee	eg	--	fg	fg	eg	ee	eg	eg	fg	ee	fg	fg	ef	fg	ee
TM594	<lmxll>	--	--	ll	ll	ll	lm	lm	ll	lm	ll	ll	ll	lm	ll	--	lm	ll	lm	lm	ll	ll	ll	ll	lm	lm	lm	ll	lm	ll	lm	ll	ll	ll	ll	--	ll	ll	lm	lm	ll	ll	lm	lm	lm	lm	ll	lm	lm
TM595	<nnxnp>	--	nn	np	nn	--	nn	nn	np	np	nn	np	np	np	np	--	nn	np	nn	nn	nn	nn	np	nn	np	nn	nn	nn	nn	nn	np	nn	nn	nn	nn	--	np	np	nn	nn	nn	nn	np	nn	nn	nn	np	nn	nn
TM596	<lmxll>	lm	lm	lm	lm	lm	lm	ll	ll	lm	--	ll	ll	lm	ll	ll	ll	lm	ll	ll	lm	lm	lm	ll	lm	lm	ll	ll	ll	ll	lm	ll	ll	lm	ll	--	ll	lm	ll	ll	--	lm	ll	lm	lm	lm	ll	ll	ll
TM597	<efxeg>	eg	ef	ef	ef	ef	fg	fg	eg	ef	ee	ee	fg	fg	fg	--	ee	--	ef	ee	fg	ef	fg	ef	ef	fg	ef	fg	ee	fg	ee	ee	fg	fg	fg	--	ef	ee	eg	--	eg	ef	fg	ef	eg	eg	eg	fg	--
TM598	<efxeg>	ee	eg	eg	eg	fg	fg	fg	ef	ee	ef	eg	fg	ee	fg	--	ef	ef	eg	ef	ee	fg	eg	ee	ee	eg	ee	ee	ef	ef	ef	ef	ee	ef	ef	--	eg	eg	fg	fg	--	fg	ef	ee	ee	ee	fg	fg	ee
TM599	<nnxnp>	np	np	nn	np	np	--	np	nn	np	--	np	nn	np	nn	--	nn	np	np	nn	nn	nn	nn	np	np	nn	--	nn	--	nn	nn	np	nn	np	nn	--	nn	nn	nn	np	--	np	np	np	np	np	np	nn	nn
TM600	<efxeg>	ef	ee	fg	fg	ef	ee	ee	fg	eg	fg	ef	fg	eg	fg	--	ef	fg	ef	fg	fg	eg	ef	ef	ee	eg	ee	ee	fg	eg	fg	eg	--	fg	ef	--	--	ee	fg	fg	eg	ef	ee	ee	ef	ef	--	ef	ef
TM601	<nnxnp>	nn	nn	np	np	nn	nn	np	nn	np	--	np	nn	np	nn	--	--	np	np	nn	nn	nn	nn	np	nn	--	np	nn	nn	np	np	nn	--	nn	nn	--	np	np	np	np	np	np	np	np	np	np	nn	np	nn
TM602	<efxeg>	eg	fg	ee	eg	eg	ee	eg	--	eg	--	fg	ef	ef	fg	--	ef	fg	ef	eg	ee	fg	ee	fg	--	--	fg	--	fg	eg	fg	ef	ee	fg	eg	--	ee	--	--	fg	--	eg	fg	eg	eg	ef	ef	ef	ef
TM603	<nnxnp>	--	nn	np	np	np	np	nn	nn	nn	--	np	nn	nn	np	--	nn	np	nn	np	np	np	np	nn	nn	nn	np	np	np	nn	nn	np	nn	nn	np	--	nn	np	np	np	--	np	np	np	np	nn	nn	nn	np
TM604	<nnxnp>	np	np	np	nn	np	np	np	np	np	--	nn	np	nn	np	--	nn	np	np	nn	nn	np	np	nn	np	nn	nn	nn	nn	nn	nn	nn	nn	nn	nn	--	np	np	np	nn	--	nn	np	nn	nn	nn	--	nn	nn
TM605	<nnxnp>	np	nn	nn	np	np	nn	nn	nn	np	--	np	nn	nn	nn	--	nn	nn	np	nn	nn	nn	nn	nn	nn	--	nn	nn	np	np	nn	np	nn	np	np	--	np	nn	np	np	np	np	np	np	np	nn	np	nn	np
TM606	<nnxnp>	np	np	nn	np	np	nn	np	nn	np	np	np	nn	np	nn	--	np	nn	np	nn	nn	nn	np	np	np	nn	np	nn	np	nn	nn	np	np	np	nn	nn	nn	nn	nn	np	np	nn	np	np	np	np	nn	nn	nn
TM607	<efxeg>	eg	ee	eg	ee	ef	ef	eg	ee	fg	eg	eg	ef	eg	ef	eg	ef	eg	eg	ee	ef	ef	ee	fg	ee	fg	fg	ee	ef	fg	fg	ee	eg	ee	ef	ef	eg	fg	ee	eg	eg	eg	eg	eg	fg	eg	ee	eg	ee
TM608	<lmxll>	ll	ll	ll	ll	lm	lm	ll	ll	lm	ll	ll	lm	ll	lm	--	lm	ll	ll	ll	lm	lm	ll	lm	ll	lm	lm	ll	lm	lm	lm	ll	ll	ll	lm	lm	ll	lm	ll	ll	ll	ll	ll	ll	lm	ll	ll	ll	ll
TM609	<nnxnp>	nn	np	nn	np	nn	nn	nn	nn	nn	np	np	nn	np	nn	np	nn	np	np	np	np	np	np	nn	nn	np	nn	nn	np	np	np	nn	np	np	np	nn	np	np	nn	np	np	nn	nn	nn	nn	nn	nn	nn	np
TM610	<nnxnp>	nn	np	nn	nn	np	nn	np	np	nn	nn	nn	np	np	nn	--	np	nn	np	nn	nn	nn	nn	np	nn	np	nn	nn	nn	np	np	nn	np	np	nn	--	np	nn	nn	nn	np	nn	nn	nn	nn	np	np	np	nn
TM611	<nnxnp>	nn	nn	np	nn	nn	nn	nn	nn	nn	nn	nn	nn	nn	nn	nn	np	np	np	np	np	nn	nn	np	nn	nn	nn	nn	np	nn	nn	np	nn	np	np	np	nn	nn	np	np	np	nn	nn	nn	nn	np	nn	np	np
TM612	<efxeg>	ee	ef	fg	fg	eg	ef	ef	fg	ee	--	ee	fg	ef	fg	--	ee	fg	eg	ee	ef	fg	fg	ef	ef	eg	ee	fg	fg	ee	ee	fg	fg	ef	ef	--	eg	ee	ee	ef	fg	ee	ee	ef	ef	fg	ef	fg	fg
TM613	<hkxhk>	hk	hk	kk	hk	hh	kk	hh	hk	hk	hk	hh	hk	hh	hk	hk	kk	hk	hk	kk	hk	hh	hk	hk	hh	hk	hh	hk	hh	hk	kk	kk	kk	hh	kk	hh	kk	hk	hh	hh	hk	hh	hh	hh	hk	hh	hk	hk	hk
TM614	<nnxnp>	nn	np	nn	nn	nn	nn	nn	nn	nn	--	nn	nn	np	np	--	np	nn	nn	np	np	np	nn	np	nn	nn	np	np	nn	nn	nn	nn	nn	nn	np	np	np	np	nn	nn	np	np	nn	nn	np	nn	nn	np	nn
TM616	<lmxll>	lm	lm	ll	lm	lm	ll	ll	lm	ll	lm	lm	lm	lm	lm	lm	lm	ll	lm	lm	lm	ll	ll	lm	ll	ll	ll	ll	lm	ll	lm	ll	lm	lm	lm	lm	lm	lm	ll	lm	ll	lm	ll	ll	lm	lm	lm	lm	ll
TM617	<lmxll>	lm	ll	lm	ll	lm	lm	lm	ll	ll	ll	lm	lm	lm	ll	--	lm	lm	lm	ll	ll	lm	ll	ll	ll	ll	lm	ll	ll	lm	ll	lm	--	ll	lm	lm	ll	lm	lm	lm	ll	lm	lm	ll	ll	ll	lm	ll	ll
TM618	<nnxnp>	nn	nn	np	np	np	nn	np	nn	nn	np	np	nn	nn	nn	np	nn	np	nn	np	nn	nn	np	nn	nn	np	nn	nn	nn	np	np	np	nn	nn	nn	nn	np	nn	np	nn	np	np	np	nn	nn	nn	np	nn	nn
TM619	<nnxnp>	nn	nn	nn	nn	np	np	nn	np	nn	np	np	nn	nn	nn	nn	np	nn	np	nn	np	np	nn	np	nn	nn	nn	nn	nn	nn	nn	np	nn	nn	np	np	nn	nn	np	nn	np	nn	nn	nn	np	np	nn	np	nn
TM620	<lmxll>	ll	lm	lm	ll	ll	lm	lm	ll	lm	lm	lm	lm	lm	lm	ll	lm	ll	ll	lm	ll	--	ll	lm	lm	ll	lm	lm	lm	ll	ll	ll	ll	lm	ll	ll	ll	lm	lm	ll	--	lm	lm	ll	lm	lm	ll	ll	ll
TM621	<nnxnp>	np	np	nn	np	np	nn	np	nn	np	nn	np	nn	nn	np	np	nn	np	nn	nn	nn	np	nn	np	np	nn	np	np	np	np	np	nn	nn	np	np	nn	nn	nn	np	np	np	np	np	np	np	nn	nn	nn	nn
TM622	<lmxll>	ll	lm	ll	ll	lm	ll	ll	lm	lm	--	ll	ll	lm	lm	--	ll	ll	lm	ll	lm	lm	lm	ll	ll	lm	lm	lm	lm	ll	ll	lm	ll	ll	lm	lm	ll	lm	lm	lm	lm	lm	ll	lm	ll	ll	lm	lm	lm
TM623	<nnxnp>	nn	nn	np	np	nn	np	nn	nn	nn	nn	nn	nn	nn	nn	np	nn	nn	nn	nn	nn	np	np	np	np	np	np	nn	np	nn	nn	nn	np	np	np	nn	np	nn	np	nn	nn	np	np	nn	nn	nn	np	nn	nn
TM624	<nnxnp>	np	nn	nn	np	np	nn	nn	nn	np	np	np	nn	nn	nn	--	nn	nn	--	nn	nn	nn	nn	np	nn	np	nn	nn	np	nn	nn	np	nn	np	np	nn	np	nn	np	np	np	np	np	np	np	nn	np	nn	np
TM625	<hkxhk>	hk	hh	hh	hk	hh	--	kk	hh	kk	--	hk	kk	kk	hk	kk	hh	hk	kk	kk	hk	hk	hk	hk	kk	hk	kk	hh	hk	hk	kk	hk	kk	hk	hk	hk	hk	hk	hk	hh	hh	hk	hk	hk	hh	hk	hk	hh	hk
TM626	<nnxnp>	np	np	nn	np	nn	np	np	nn	np	np	nn	np	np	nn	nn	nn	--	np	np	np	np	np	nn	np	nn	np	nn	np	nn	np	nn	np	np	nn	nn	nn	np	np	nn	nn	np	np	np	nn	np	nn	nn	np
TM627	<lmxll>	ll	ll	--	ll	lm	lm	ll	ll	lm	ll	ll	lm	ll	lm	ll	lm	--	ll	ll	lm	lm	ll	lm	ll	lm	lm	ll	lm	lm	lm	ll	ll	ll	lm	lm	ll	lm	ll	ll	ll	ll	ll	ll	lm	ll	ll	ll	ll
TM628	<nnxnp>	nn	np	nn	nn	nn	nn	nn	nn	nn	np	nn	nn	np	np	np	np	nn	nn	np	np	np	nn	np	nn	nn	np	np	nn	nn	nn	nn	nn	nn	np	np	np	np	nn	nn	nn	np	nn	nn	np	nn	nn	np	nn
TM629	<lmxll>	lm	lm	ll	lm	ll	ll	lm	lm	lm	lm	ll	ll	lm	lm	ll	lm	ll	ll	lm	lm	ll	ll	lm	lm	ll	ll	lm	lm	lm	lm	lm	ll	ll	lm	lm	lm	lm	ll	lm	lm	lm	lm	ll	lm	lm	ll	lm	lm
TM630	<lmxll>	ll	lm	lm	lm	ll	lm	lm	lm	ll	--	ll	lm	lm	lm	ll	ll	lm	ll	ll	lm	lm	lm	lm	lm	ll	ll	lm	lm	ll	ll	lm	lm	lm	lm	lm	ll	ll	ll	lm	lm	ll	ll	lm	lm	ll	lm	lm	lm
A63	<nnxnp>	nn	np	nn	np	nn	np	nn	np	nn	nn	nn	np	np	nn	--	nn	np	nn	nn	nn	np	nn	nn	np	np	np	np	np	np	np	nn	nn	np	nn	nn	nn	nn	nn	np	nn	nn	np	np	np	np	np	nn	nn
CamsinM10	<efxeg>	fg	fg	eg	fg	ef	ef	ee	ee	ee	fg	ee	ef	eg	eg	fg	ee	ee	eg	fg	eg	ef	eg	ee	eg	fg	ef	eg	eg	ee	ee	ef	fg	ef	fg	eg	eg	ef	eg	ee	eg	fg	eg	ee	eg	ef	ee	ee	ef
CN02	<efxeg>	ee	ef	ef	ef	eg	fg	ee	ee	--	ee	ef	ef	eg	fg	ee	ee	ee	ee	ef	eg	ef	ee	ee	eg	eg	ee	ef	fg	eg	fg	ee	fg	ee	eg	eg	ee	ee	ef	ee	eg	ef	ee	ee	ef	ef	ee	ee	fg
MSE0103	<lmxll>	lm	lm	ll	lm	lm	lm	ll	ll	ll	lm	ll	lm	ll	ll	lm	ll	--	ll	lm	lm	lm	ll	ll	ll	lm	lm	ll	ll	ll	ll	lm	lm	lm	lm	ll	ll	lm	ll	ll	ll	lm	--	ll	ll	lm	ll	ll	lm
MSE0006	<nnxnp>	nn	np	np	np	np	np	nn	nn	nn	nn	nn	np	nn	nn	np	nn	--	np	nn	np	np	np	nn	nn	np	np	--	np	nn	np	np	nn	nn	nn	nn	nn	np	nn	nn	nn	np	--	np	np	np	np	nn	np
MSE0012	<efxeg>	eg	eg	fg	fg	ee	fg	ef	eg	eg	ef	ef	ee	eg	fg	fg	ee	--	fg	eg	fg	fg	ee	fg	ef	fg	eg	ef	ef	ef	eg	eg	eg	ee	ef	ef	ee	ef	eg	ef	fg	eg	--	ee	fg	fg	ef	ef	eg
MSE0037	<efxeg>	fg	ee	ee	fg	fg	fg	fg	ef	eg	fg	eg	ef	eg	ef	ee	fg	--	fg	ef	ef	ef	ee	eg	fg	fg	fg	ef	ef	eg	eg	eg	fg	eg	ef	ef	ef	ee	ee	fg	ef	ef	--	ef	ef	fg	eg	eg	ef
MSE0107	<efxeg>	ee	ef	ef	ef	ee	ef	ee	ef	ef	ee	ee	ef	eg	ef	ef	ee	--	ee	ee	eg	fg	ef	fg	fg	eg	fg	ee	fg	ee	ef	fg	ee	fg	fg	ee	ef	ef	ef	ef	ef	fg	--	ef	ef	ee	ee	ef	fg
MSE0108	<efxeg>	ef	eg	ef	ef	fg	ee	fg	eg	ef	ef	ee	fg	fg	ee	eg	fg	--	ef	ee	eg	ee	ee	eg	ee	fg	ef	ee	ee	eg	eg	ef	fg	eg	ee	ee	eg	ee	ee	ef	eg	ef	--	ee	ee	ef	eg	eg	ee
MSE0181	<nnxnp>	nn	np	np	nn	nn	np	np	nn	nn	nn	nn	np	np	np	np	np	--	nn	nn	np	nn	np	nn	nn	nn	nn	np	np	np	np	nn	np	np	np	nn	nn	np	nn	nn	nn	nn	--	nn	nn	np	nn	np	nn
MSE0191	<nnxnp>	np	nn	nn	nn	nn	np	nn	np	np	nn	nn	nn	np	np	nn	nn	--	np	nn	nn	np	np	np	np	np	np	np	nn	np	nn	nn	np	np	np	nn	np	np	nn	nn	nn	nn	--	np	nn	nn	np	nn	nn
MSE0296	<efxeg>	ee	fg	ef	ef	ef	ef	ee	ee	ef	eg	ee	ef	fg	fg	eg	eg	--	ee	fg	fg	fg	ef	eg	ee	ee	eg	eg	ee	ee	ee	ef	ef	ef	eg	fg	fg	eg	ef	ee	fg	--	--	ef	fg	ee	ef	eg	ef
MSE0305	<nnxnp>	np	np	nn	nn	np	nn	np	nn	np	nn	np	nn	nn	np	np	nn	--	nn	np	nn	np	nn	np	nn	nn	np	np	np	np	np	nn	nn	np	np	nn	nn	nn	np	np	np	np	--	np	np	nn	nn	nn	nn
MSE0534	<efxeg>	eg	ef	ef	ef	ef	fg	fg	eg	--	ee	ee	fg	fg	ef	fg	ee	--	ef	ee	fg	ee	fg	ef	ee	fg	ef	fg	ee	fg	eg	ee	fg	fg	fg	ef	ef	ee	eg	ee	eg	ef	--	ef	eg	eg	eg	fg	ee
MSG0330	<efxeg>	ee	ef	fg	fg	eg	ef	ef	fg	ee	ee	ee	fg	ef	fg	eg	ee	--	eg	ee	ef	fg	fg	ef	ef	eg	ee	fg	fg	ee	ee	fg	fg	ef	ef	ef	eg	ee	ee	ef	fg	ee	--	ef	ef	fg	ef	fg	fg
MSG0344	<efxeg>	ef	ee	eg	fg	fg	ef	fg	ef	ee	fg	fg	ee	ee	ef	fg	ef	--	ef	eg	ef	ee	fg	ef	ee	fg	ef	ef	ee	eg	eg	eg	ee	ef	ef	ee	eg	ef	eg	ef	eg	eg	--	ef	ef	ee	eg	ef	ee
MSG0380	<efxeg>	ef	ef	ee	ef	fg	ee	ef	ef	fg	ef	ee	fg	ef	fg	fg	ef	--	ee	ee	eg	ee	ef	ef	ee	fg	fg	ef	eg	fg	ee	ee	eg	ef	fg	ef	ef	fg	ee	ef	fg	ef	--	ef	ef	ee	eg	ef	eg
MSG0400	<lmxll>	ll	lm	lm	lm	ll	lm	ll	ll	lm	ll	lm	lm	ll	lm	ll	ll	--	ll	lm	ll	lm	ll	ll	ll	ll	ll	lm	lm	ll	lm	ll	lm	ll	ll	ll	ll	ll	lm	ll	ll	lm	--	ll	lm	lm	ll	ll	lm
MSG0423	<abxcd>	ac	bc	bc	bc	bc	bd	ac	ac	bc	bd	ad	ac	bd	ad	bd	ad	--	ac	ad	bd	bc	bd	ac	bc	bd	ac	--	ad	bd	bd	ad	ad	bd	ad	bc	bc	bc	ac	ad	ad	--	--	bd	bc	bc	ac	ac	ad
MSG0436	<nnxnp>	nn	nn	np	nn	nn	nn	nn	nn	nn	nn	nn	nn	nn	nn	nn	np	--	np	nn	np	nn	nn	np	nn	nn	nn	nn	nn	nn	nn	np	nn	nn	np	np	nn	nn	np	np	np	nn	--	nn	nn	np	nn	np	np
MSG0450	<lmxll>	lm	lm	lm	lm	ll	lm	ll	lm	lm	ll	ll	lm	lm	lm	lm	ll	--	ll	ll	ll	lm	lm	lm	lm	ll	ll	ll	lm	ll	lm	lm	ll	lm	lm	lm	lm	lm	lm	lm	lm	lm	--	lm	lm	lm	ll	lm	lm
MSG0578	<abxcd>	bc	bd	ac	bc	bc	ac	bd	ac	bc	bd	bd	bc	ad	bd	ad	bd	--	ac	bd	ac	bc	bc	bd	ac	ac	ad	ad	bc	ad	ad	ac	bd	bd	ac	bc	ad	bd	ac	ad	ad	ac	--	bc	bc	bd	bc	bd	bc
MSG0607	<nnxnp>	nn	nn	nn	nn	np	nn	nn	nn	nn	np	np	nn	nn	nn	nn	np	--	np	nn	np	np	nn	np	nn	nn	nn	nn	nn	nn	nn	np	nn	nn	np	np	nn	nn	np	np	np	nn	--	nn	np	np	nn	np	nn
MSG0626	<nnxnp>	np	nn	np	nn	np	np	np	np	np	nn	np	np	np	np	np	nn	--	nn	nn	nn	nn	np	nn	np	nn	nn	nn	nn	nn	np	nn	nn	nn	nn	np	np	np	nn	nn	nn	np	--	nn	nn	nn	np	nn	nn
MSG0686	<efxeg>	eg	fg	fg	ee	ee	fg	fg	ee	ef	eg	ef	ee	ef	ee	ee	fg	--	fg	eg	ee	fg	eg	ee	fg	fg	fg	eg	ef	fg	ee	eg	ef	ef	fg	ef	ef	fg	fg	fg	eg	eg	--	eg	ee	fg	ee	ef	fg
MSG0717	<nnxnp>	nn	np	nn	np	nn	nn	nn	nn	nn	nn	nn	nn	np	nn	np	nn	--	np	nn	np	np	np	nn	nn	np	np	nn	np	np	np	nn	nn	nn	nn	nn	nn	nn	nn	np	nn	np	--	np	np	nn	np	nn	np
MSG0740	<lmxll>	lm	ll	lm	lm	ll	ll	lm	lm	ll	ll	lm	ll	lm	lm	ll	lm	--	ll	ll	lm	ll	lm	lm	lm	lm	ll	ll	ll	ll	lm	ll	lm	lm	ll	ll	lm	ll	lm	lm	lm	lm	--	lm	ll	ll	lm	ll	lm
MSG0755	<nnxnp>	nn	nn	np	np	nn	nn	np	nn	np	np	np	nn	nn	nn	np	nn	--	np	np	nn	nn	nn	nn	nn	np	nn	nn	nn	np	np	nn	np	nn	nn	nn	np	nn	np	nn	np	np	--	np	nn	nn	nn	nn	nn
MSG0796	<nnxnp>	nn	np	np	np	np	nn	nn	nn	np	np	np	nn	nn	np	nn	np	--	np	np	nn	np	nn	np	np	nn	np	nn	np	nn	nn	np	nn	nn	nn	np	np	nn	nn	np	nn	np	--	np	nn	nn	nn	nn	np
P06	<efxeg>	--	ef	ef	ef	ee	ee	--	eg	fg	eg	ef	ee	fg	ee	ee	eg	eg	ee	eg	fg	ee	ef	fg	fg	ef	fg	fg	eg	eg	eg	eg	fg	eg	eg	ef	ef	ef	ee	ee	ee	ee	eg	fg	fg	fg	ee	ee	fg
P07	<nnxnp>	nn	np	nn	nn	nn	nn	nn	nn	nn	np	np	nn	np	np	np	np	nn	nn	np	nn	np	nn	np	nn	nn	np	np	nn	nn	nn	nn	nn	np	nn	nn	np	np	nn	--	np	nn	nn	nn	np	nn	nn	--	nn
P13	<nnxnp>	np	np	nn	np	nn	nn	nn	nn	--	nn	nn	nn	np	np	np	nn	nn	np	np	np	nn	nn	nn	np	np	nn	np	np	nn	nn	nn	np	nn	np	np	nn	nn	np	nn	np	np	np	nn	np	nn	nn	nn	nn
P14	<efxeg>	ef	eg	fg	fg	ee	fg	--	eg	--	ef	ef	ee	eg	fg	fg	ee	eg	--	eg	fg	fg	ee	fg	ef	fg	--	ef	ef	ef	eg	eg	eg	--	ef	ef	ee	ef	eg	ef	fg	ee	eg	ee	fg	fg	ef	ef	eg
TUGMS1	<hkxhk>	hh	hk	hh	kk	kk	hh	hh	hh	hk	kk	kk	hk	hh	hk	hh	hk	hk	kk	hk	hh	hk	hk	kk	hk	hh	kk	kk	kk	hk	hk	hk	hh	hk	hh	hk	kk	hh	hk	--	hh	hk	hk	hk	hk	hh	hk	hk	hk
TUGMS102A	<nnxnp>	np	np	nn	np	nn	nn	nn	nn	--	nn	nn	--	np	--	np	--	nn	np	--	np	--	nn	nn	np	np	nn	np	np	nn	nn	nn	np	np	np	np	nn	nn	np	nn	np	np	np	nn	np	nn	nn	nn	nn
TUGMS12	<efxeg>	--	ee	ee	--	ef	ee	ee	--	--	eg	ee	ee	eg	ee	ef	eg	ef	ef	ee	fg	ee	fg	ee	ee	fg	ee	ee	eg	ef	ef	fg	ef	ee	ef	fg	fg	ee	ef	fg	eg	ee	ee	fg	ee	eg	ef	fg	ef
TUGMS23	<efxeg>	ee	ef	ee	ee	ee	ee	ee	ee	--	ee	eg	ef	ee	ef	ef	fg	eg	fg	ef	eg	fg	ee	eg	ef	ee	ef	ee	ee	ee	ef	eg	--	ee	eg	eg	ee	ee	eg	fg	eg	ef	ef	ee	ef	fg	ee	fg	ef
TUGMS33	<nnxnp>	nn	nn	nn	nn	np	nn	nn	nn	--	nn	np	nn	nn	nn	nn	nn	nn	np	nn	nn	nn	nn	nn	nn	np	nn	np	np	np	nn	nn	nn	np	np	nn	np	nn	np	np	nn	np	np	np	nn	nn	np	nn	nn
TUGMS34	<lmxll>	lm	ll	ll	lm	lm	lm	lm	lm	ll	lm	ll	lm	lm	lm	ll	lm	ll	lm	lm	lm	lm	ll	ll	lm	lm	lm	lm	lm	ll	ll	ll	lm	ll	lm	lm	lm	ll	--	lm	lm	ll	lm	ll	lm	lm	--	ll	lm
TUGMS42	<nnxnp>	np	np	nn	np	nn	nn	nn	nn	nn	nn	nn	nn	np	np	np	nn	nn	np	np	np	nn	nn	nn	np	np	nn	np	np	nn	nn	nn	np	nn	np	np	nn	nn	np	nn	np	np	np	nn	np	nn	nn	nn	nn
TUGMS43A	<abxcd>	bd	ad	ad	bd	bc	ad	ad	bc	ac	ac	ad	ad	ac	ad	bd	ac	bd	bd	ad	bc	ad	bc	ad	ad	bc	ad	ad	ac	bd	bd	bd	bd	ad	bd	bc	bc	ad	bd	bc	ac	ad	ad	bc	ad	ad	bd	bc	bd
TUGMS46	<lmxll>	lm	ll	ll	ll	ll	ll	ll	lm	ll	--	lm	ll	ll	lm	lm	lm	lm	lm	lm	ll	ll	ll	lm	ll	ll	ll	ll	lm	ll	lm	ll	ll	lm	lm	ll	ll	lm	lm	ll	lm	ll	ll	ll	lm	lm	lm	ll	lm
TUGMS51	<efxeg>	ee	ee	fg	fg	ef	ee	ee	fg	--	fg	ef	fg	eg	fg	ef	--	fg	fg	fg	ef	eg	--	ef	ee	eg	--	ee	fg	eg	fg	eg	ef	fg	ef	--	fg	--	--	fg	fg	ef	ee	ee	ef	ef	fg	ef	--
TUGMS52	<efxeg>	eg	eg	fg	fg	ee	fg	--	eg	--	ef	ef	ee	eg	fg	--	ee	eg	fg	eg	fg	fg	ee	fg	ef	fg	eg	ef	ef	ef	eg	eg	eg	ee	ef	ef	ee	ef	eg	ef	fg	ee	eg	ee	fg	fg	ef	ef	eg
TUGMS66	<nnxnp>	--	nn	np	nn	nn	np	--	np	--	np	np	nn	nn	np	np	np	np	np	--	np	np	np	nn	nn	np	nn	nn	--	np	nn	nn	np	nn	np	np	np	nn	np	nn	nn	np	nn	np	np	np	nn	--	nn
TUGMS78	<efxeg>	fg	ef	ef	ef	--	--	--	--	--	eg	ef	ee	fg	ee	ee	eg	eg	ef	eg	fg	ee	ef	fg	fg	ef	fg	fg	eg	eg	eg	eg	fg	eg	--	ef	ef	ef	ee	ee	ee	ee	eg	fg	--	fg	ee	ee	fg
TUGMS95	<nnxnp>	nn	np	nn	np	np	nn	np	nn	np	np	np	nn	np	--	--	np	nn	--	nn	nn	nn	--	--	--	nn	np	nn	--	--	nn	np	np	np	nn	nn	nn	nn	nn	np	np	nn	np	np	np	np	nn	nn	--
TUGMS98	<nnxnp>	nn	np	nn	np	nn	nn	nn	nn	nn	np	np	nn	np	np	np	np	np	np	np	np	--	np	nn	nn	np	nn	nn	np	np	np	np	np	np	np	nn	np	np	nn	np	np	nn	nn	nn	nn	nn	nn	nn	np
[truncated: 135 more columns]

## Sheet: Table S3
Table S3 The information and phenotypic values of 115 tea accessions from TeaGVD database used for GWAS analysis, and 14 tea accessions used for KASP assay.
Accession name	Database ID	Trait value	KASP assay
Yingshuang	G0006	16	✓
Zijuan	G0033	26	✓
Zhongcha#108	G0052	11	✓
Longjing#43	G0074	16	✓
BHZ	G0097	11	✓
JM#1	G0098	10	✓
YK#10	G0145	27	✓
BJG	G0174	42	✓
BYDZ	G0199	23	✓
Baiye 1	T0001	24	✓
Huangjinya	T0136	28	✓
Huangyezao	T0194	15	✓
Yuanxiaolv	T0283	6	✓
Pingyang Tezaocha	T0340	10	✓
Fudingdabai	G0017	19
Zhenong#117	G0021	11
Mingshanbaihao#131	G0045	18
Zhongcha#302	G0053	20
Yinghong#9	G0061	20
Xiuhong	G0062	21
s301-1	G0085	42
HSKC	G0088	9
LJWDCS	G0090	21
YNLDP1	G0091	29
RABMC	G0094	20
ZYQL	G0095	25
YMX	G0100	23
XC#5	G0101	19
zhen	G0102	37
JX	G0103	18
HD	G0105	14
GE-6	G0115	19
YNLDP2	G0120	28
GLJYD	G0121	13
XSX	G0128	17
ASM	G0129	30
YNZ-1	G0130	42
PLP#7	G0132	27
WCDCS	G0138	19
JMQL	G0141	27
FS	G0144	34
CP71-1	G0147	25
GH#3	G0148	29
JX-4	G0151	23
ZFC	G0153	10
BPDCS	G0154	25
FHDCS	G0156	20
LTDC	G0158	1
NJ#1	G0161	19
SCZ	G0173	15
RG	G0177	26
TWDCS	G0178	30
SB	G0183	20
SLLK	G0184	28
WLH-1	G0185	18
TX0310	G0193	26
SC#1	G0194	13
YWLYC	G0206	24
HNDCS	G0211	28
JBH#13	G0214	17
TC	G0216	16
Maoxie	G0223	26
Meizhan	G0226	25
Jinguanyin	G0229	19
Baiyaqilan	G0231	22
Jinmudan	G0234	20
Huangmeigui	G0241	19
Huangguanyin	G0242	13
Beidou	G0247	12
Tieluohan	G0251	30
Guazijin	G0255	30
Aijiaowulong	G0256	26
Cuifeng	G0273	19
Zhangke1	G0276	13
Honghuapipa	G0277	18
Anhui1	G0278	26
Anhui3	G0284	26
Huangjinju	G0287	27
Qianmei 419	T0031	32
Shuyong 401	T0033	25
Shuyong 906	T0034	21
Shifocui	T0035	23
Zhenong 21	T0079	20
Zhenong 12	T0080	26
Zhenong 113	T0083	21
Maolv	T0086	11
Guilv1	T0087	12
Jinfeng	T0089	13
Qingfeng	T0091	19
Fuzao 2	T0096	15
Zhuyeqi 9	T0099	26
Xicha 11	T0100	22
Huangqi	T0101	16
Zhuyeqi 12	T0115	21
Zaobaijian 5	T0127	20
Hongyan 7	T0128	19
Qianmei 303	T0140	28
Zhenong 121	T0148	16
Rucheng Zaoya	T0164	12
Zhenong 25	T0174	11
Biyun	T0183	23
Shuigucha	T0184	21
Mingshanzao 311	T0213	10
Zhenong 139	T0214	7
Longjing Changye	T0229	20
Echa 1	T0241	22
Hongya Foshou	T0262	31
Gelecha	T0267	10
Qianmei 809	T0290	27
Echa 2	T0294	13
Jinmeigui	T0300	24
Ruanzhi Wulong	T0301	26
Echa 3	T0320	20
Ruian Qingmingzao	T0327	11
Shuangfeng	T0332	16

## Sheet: Table S4
Table S4 The genotypes of six significant SNPs among 115 tea accessions identified as being associated with the TBF by GWAS analysis.
SNP postion	Chr4:188549493	Chr4:189312288	Chr4:189319224	Chr4:189337947	Chr4:189370223	Chr4:189379854
REF genotype	G	T	T	G	T	C
ALT genotype	T	C	C	A	C	T
G0006	0/1	0/1	0/1	0/1	0/1	0/1
G0017	0/1	0/1	0/1	0/1	1/1	0/1
G0021	0/0	0/0	0/0	1/1	1/1	0/0
G0033	1/1	1/1	1/1	0/0	0/0	1/1
G0045	0/0	0/1	0/1	0/1	0/1	0/1
G0052	0/0	0/0	0/0	1/1	1/1	0/0
G0053	0/1	0/1	0/1	0/1	0/1	0/1
G0061	0/1	0/1	0/1	0/1	0/1	0/1
G0062	1/1	1/1	1/1	0/0	0/0	1/1
G0074	0/1	0/1	0/1	0/1	0/1	0/0
G0085	1/1	1/1	1/1	0/0	0/0	1/1
G0088	0/0	0/1	0/1	0/1	0/1	0/1
G0090	1/1	1/1	1/1	0/0	0/0	1/1
G0091	1/1	1/1	1/1	0/0	0/0	1/1
G0094	0/0	0/1	0/1	0/1	0/1	0/1
G0095	1/1	0/1	0/1	0/1	1/1	0/0
G0097	0/0	0/0	0/0	1/1	1/1	0/0
G0098	0/0	0/0	0/0	1/1	1/1	0/0
G0100	1/1	1/1	1/1	0/0	0/1	0/1
G0101	1/1	1/1	1/1	0/0	0/0	1/1
G0102	1/1	1/1	1/1	0/0	0/0	1/1
G0103	1/1	1/1	1/1	0/0	0/0	1/1
G0105	0/1	0/0	0/0	1/1	1/1	0/0
G0115	1/1	1/1	1/1	0/0	0/0	1/1
G0120	0/1	0/1	0/1	0/1	0/1	0/1
G0121	0/0	0/1	0/1	0/1	0/1	0/1
G0128	1/1	1/1	1/1	0/0	0/0	0/1
G0129	1/1	1/1	1/1	0/0	0/0	1/1
G0130	1/1	1/1	1/1	0/0	0/0	1/1
G0132	1/1	1/1	1/1	0/0	0/0	1/1
G0138	1/1	1/1	1/1	0/0	0/0	1/1
G0141	1/1	1/1	1/1	0/0	0/1	0/1
G0144	0/1	0/1	0/1	0/1	0/1	0/1
G0145	1/1	1/1	1/1	0/1	0/0	1/1
G0147	1/1	1/1	1/1	0/0	0/0	1/1
G0148	1/1	1/1	1/1	0/0	0/0	1/1
G0151	1/1	1/1	1/1	0/0	0/0	0/1
G0153	0/0	0/1	0/1	1/1	1/1	0/0
G0154	1/1	1/1	1/1	0/0	0/0	0/1
G0156	1/1	1/1	1/1	0/0	0/0	1/1
G0158	0/1	0/1	0/1	0/1	0/1	0/1
G0161	1/1	1/1	1/1	0/0	0/0	1/1
G0173	0/0	0/1	0/1	0/1	0/1	0/1
G0174	1/1	1/1	1/1	0/0	0/0	1/1
G0177	1/1	1/1	1/1	0/0	0/0	1/1
G0178	1/1	1/1	1/1	0/0	0/0	1/1
G0183	1/1	1/1	1/1	0/0	0/0	0/1
G0184	1/1	1/1	1/1	0/0	0/0	1/1
G0185	0/1	0/1	0/0	0/1	0/1	0/1
G0193	1/1	1/1	1/1	0/0	0/0	1/1
G0194	0/1	0/1	0/1	0/1	0/1	0/1
G0199	0/1	0/1	0/1	0/1	0/1	0/1
G0206	1/1	1/1	1/1	0/0	0/0	1/1
G0211	1/1	1/1	1/1	0/0	0/0	1/1
G0214	0/0	0/1	0/1	0/1	0/1	0/1
G0216	./.	0/1	1/1	0/1	1/1	0/1
G0223	1/1	1/1	1/1	0/0	0/1	0/1
G0226	1/1	0/1	1/1	0/1	0/1	0/1
G0229	0/1	0/1	0/1	0/1	1/1	0/0
G0231	1/1	1/1	0/1	0/1	1/1	0/0
G0234	0/1	0/1	0/1	0/1	0/1	0/1
G0241	0/1	0/1	0/1	0/1	0/1	0/1
G0242	1/1	0/1	1/1	0/1	0/1	0/1
G0247	1/1	1/1	1/1	0/0	0/0	1/1
G0251	1/1	1/1	1/1	0/0	0/0	1/1
G0255	1/1	1/1	1/1	0/0	0/0	1/1
G0256	1/1	1/1	1/1	0/0	0/0	1/1
G0273	1/1	1/1	1/1	0/0	0/0	1/1
G0276	0/1	1/1	0/1	0/1	0/1	0/1
G0277	1/1	1/1	1/1	0/0	0/0	1/1
G0278	0/1	0/1	0/1	0/1	0/1	0/1
G0284	1/1	1/1	1/1	0/0	0/0	1/1
G0287	1/1	1/1	1/1	0/0	0/0	1/1
T0001	0/0	0/0	./.	1/1	1/1	0/0
T0031	1/1	1/1	./.	0/0	0/0	1/1
T0033	1/1	1/1	./.	0/0	0/0	1/1
T0034	0/0	0/1	./.	0/1	0/1	0/1
T0035	1/1	1|1	1/1	0/0	0/0	1/1
T0079	0/1	0/1	./.	0/1	0/1	0/0
T0080	0/0	0/1	./.	0/1	0/1	./.
T0083	0/0	0/0	./.	1/1	1/1	0/0
T0086	1/1	0/1	./.	0/1	0/1	0/0
T0087	0/0	0/1	0/0	0/1	0/1	0/1
T0089	0|1	0/1	./.	0/1	0/1	0/1
T0091	0/1	0/1	./.	0/1	0/1	./.
T0096	0/1	0/1	0/1	0/1	0/1	0/1
T0099	1/1	1/1	1/1	0/0	0/0	1/1
T0100	1/1	1/1	./.	0/0	0/0	1/1
T0101	1/1	1/1	1/1	0/0	0/0	1/1
T0115	1/1	1/1	./.	0/0	0/0	1/1
T0127	1/1	1/1	1/1	0/0	0/0	1/1
T0128	1/1	1/1	./.	0/0	0/1	./.
T0136	./.	0/1	0/0	0/1	0/1	0/1
T0140	1/1	1/1	1/1	0/0	0/0	./.
T0148	0/1	0/1	0/1	0/1	0/1	0/0
T0164	0/1	0/1	0/0	0/1	0/1	0/0
T0174	0/0	0/0	./.	1/1	1/1	0/0
T0183	0/0	0/1	0/0	0/1	0/1	0/0
T0184	1/1	1/1	1/1	0/1	0/1	0/1
T0194	0/0	0/0	0/0	1/1	1/1	0/0
T0213	0/0	0/1	0/0	0/1	0/1	./.
T0214	0/0	0/0	0/0	1/1	1/1	0/0
T0229	0/1	1/1	0/1	0/1	0/1	0/0
T0241	1/1	1/1	./.	0/0	0/1	0/1
T0262	0/1	0/0	0/0	1/1	1/1	0/0
T0267	0/0	0/0	0/0	1/1	1/1	0/0
T0283	0/0	0/0	0/0	1/1	1/1	0/0
T0290	1/1	1/1	1/1	0/0	0/0	1/1
T0294	0/1	0/1	0/1	0/1	0/1	0/0
T0300	0/1	0/1	./.	0/1	0/1	0/0
T0301	1/1	1/1	1/1	0/0	0/0	1/1
T0320	0/0	0/0	./.	1/1	1/1	0/0
T0327	0/0	0/1	0/1	0/1	0/1	0/1
T0332	0/1	0/1	0/1	0/1	0/1	0/1
T0340	0/0	0/0	0/0	1/1	1/1	0/0

## Sheet: Table S5
Table S5 The SNPs and primers used for KASP assay, and the consistent rates of the genotyped SNPs of TeaGVD and KASP.
SNP position	KASP primers	Consistent rate
Chr4:189172238	AlleleFAM:ACTAGCTACATCACTGGCAGCGAC	0.923077
	AlleleHEX:ACTAGCTACATCACTGGCAGCGAG
	Common:CAAACTTGTAAACAGATCTGATGAC
Chr4:189173008	AlleleFAM:GCCAAGGCAACTCCTGCTATTAAA	0.928571
	AlleleHEX:GCCAAGGCAACTCCTGCTATTAAG
	Common:TTGTCATGGTATCTTGGCTTCCA
Chr4:189175422	AlleleFAM:GAAAAAATTGCAGAAGCTAG	0.916667
	AlleleHEX:GAAAAAATTGCAGAAGCTAA
	Common:GTTTCTTTTTTCAATTCTTTCAAGTCTT
Chr4:189175927	AlleleFAM:TCCACATGAGCAGTCTCTCCTCTAT	0.909091
	AlleleHEX:TCCACATGAGCAGTCTCTCCTCTAG
	Common:TCTTTTATAACCCATGGATGGT
Chr4:189320361	AlleleFAM:GGAAGAATGTGTTGGCAACAC	0.928571
	AlleleHEX:GGAAGAATGTGTTGGCAACAT
	Common:CATATCTTTGCCATCAGTTTCAC
Chr4:189383420	AlleleFAM:CGATTTACAGACTAAAGAGAATGC	0.928571
	AlleleHEX:CGATTTACAGACTAAAGAGAATGA
	Common:GAAATCGTTTTCTCAATCCTTG
Chr4:189448131	AlleleFAM:AGGATAGAGGAATGTTGCG	0.857143
	AlleleHEX:AGGATAGAGGAATGTTGCT
	Common:TGGGAGGGTATACCTGCATATG
Chr4:189972347	AlleleFAM:GAGACATGCTCAAGCAGGTTT	0.928571
	AlleleHEX:GAGACATGCTCAAGCAGGTTA
	Common:TGGCTTCATCGAGCCTAGTTGA
Chr4:189977473	AlleleFAM:GGACACAGCTCCCAATCTATGTTTT	0.928571
	AlleleHEX:GGACACAGCTCCCAATCTATGTTTC
	Common:TTCTGTGTCTGCTCAAATTCCCC
Chr4:189977623	AlleleFAM:TCTCTGGACCATAGGGCTTTCCAGG	0.928571
	AlleleHEX:TCTCTGGACCATAGGGCTTTCCAGA
	Common:TACGCCGATGAAATATCTCCCAC
Chr4:190298238	AlleleFAM:CCCTTCAGCTCCTCTATATAC	0.928571
	AlleleHEX:CCCTTCAGCTCCTCTATATAT
	Common:TTCGTGTTTGATAGGTAAATAAGACC
Chr4:190326723	AlleleFAM:TTTGGACCGGCTGTCTTTTCTCCC	0.857143
	AlleleHEX:TTTGGACCGGCTGTCTTTTCTCCT
	Common:CAAATTTGAAACAGGGGTGCGATGCATCGG
Chr4:190356458	AlleleFAM:CTTACTACTCATCAACCTGTT	0.857143
	AlleleHEX:CTTACTACTCATCAACCTGTC
	Common:CGGAGCAAGGATGCCCCCATGCGA
Chr4:190646859	AlleleFAM:GGAGGAGATATCTGATGACAAGAC	0.928571
	AlleleHEX:GGAGGAGATATCTGATGACAAGAT
	Common:TCTTTAGGGGCTGGTCCCACTCGTT
Chr4:190646963	AlleleFAM:GAGAGGACTAGAATCAGCAAGA	0.928571
	AlleleHEX:GAGAGGACTAGAATCAGCAAGG
	Common:AGGCCTTCGATGGTGGGAACGAGT
Chr4:190650716	AlleleFAM:GAAATATCCGGATAGCCTTGGCA	0.923077
	AlleleHEX:GAAATATCCGGATAGCCTTGGCG
	Common:ATCAGGTGAAGAACCATTTCCC
Average		0.91253
